# Supplementary material for: Ergosterol-depleted clinical isolates of Nakaseomyces glabratus can develop multi-drug resistance without severe fitness defects or attenuated virulence in an invertebrate infection model
Source: mBio. 2026 May 20;17(6):e02731-25. doi: 10.1128/mbio.02731-25 (PMC13251370; doi:10.1128/mbio.02731-25)
Supplement: Table S2 — Transcriptome analysis an AMB susceptible and an AMB resistant N. glabratus strain in response to AMB. [file mbio.02731-25-s0005.xlsx]

## Sheet: Legend
Table S2
Shown are the differential expressed genes in the indicated conditions: 1) CBS138 grown in YPD for 1h at 37°C vs . CBS138 grown in YPD + 1 µg/ml amphotericin B for 1h at 37°C. 2) NRZ-2016-252 grown in YPD for 1h at 37°C vs . NRZ-2016-252 grown in YPD + 1 µg/ml amphotericin B for 1h at 37°C. 3) NRZ-2016-252 vs. CBS138 after 1h growth at 37°C in YPD. 4) NRZ-2016-252 vs. CBS138 after 1h growth at 37…
Each table shows the gene ID, the base mean of reads, the log2 fold change between the indicated conditions, the standard error of the log2 fold change (lgcSE), the p-value and the adjusted p-value, the name of the ortholog in Saccharomyces cerevisiae and a short gene description.

## Sheet: CBS138_YPD+AMB vs. YPD
gene_id	baseMean	log2FoldChange	lfcSE	pvalue	padj	FoldChange	gene name	S. cerevisiae ortholog	description
CAGL0L06094g	5274.03	6.94417	0.220446	7.00935e-219	2.37223e-216	123.141	STR3	STR3	Putative cystathionine beta-lyase; gene is upregulated in azole-resistant strain
CAGL0F07029g	7031.52	5.44407	0.340413	8.37376e-59	2.09926e-57	43.534	MET13	MET13	Ortholog(s) have methylenetetrahydrofolate reductase (NAD(P)H) activity and role in methionine biosynthetic process
CAGL0G06050g	180.663	4.96616	0.324482	1.60757e-53	3.51008e-52	31.2582			Protein of unknown function
CAGL0B01595g	881.715	4.96282	0.20494	1.4365e-130	1.17858e-128	31.1858			Protein of unknown function
CAGL0K08668g	1296.14	4.85558	0.398696	2.40692e-35	2.5357e-34	28.9517	MET28	MET28	bZIP domain-containing protein
CAGL0D06402g	9216.24	4.42859	0.14944	2.08034e-194	4.69378e-192	21.5347	MET15		O-acetyl homoserine sulfhydrylase (OAHSH), ortholog of S. cerevisiae MET17; required for utilization of inorganic sulfate as sulfur source; able to utilize cystine as a sulfur source while S. cerevisiae met15 mutants are unable to do so
CAGL0G06644g	6.34251	4.28524	1.4016	0.000144482	0.0002621	19.4978			Protein of unknown function
CAGL0F06941g	24989.6	4.18956	0.151078	2.03575e-170	3.34049e-168	18.2467	PYC1	PYC2	Putative pyruvate carboxylase isoform; gene is upregulated in azole-resistant strain
CAGL0C01397g	2241.29	4.05517	0.191587	1.51705e-100	9.33503e-99	16.6237		PFK26	Ortholog(s) have 6-phosphofructo-2-kinase activity and role in fructose 2,6-bisphosphate metabolic process
CAGL0B02838g	4406.65	4.01467	0.378229	1.75199e-27	1.26663e-26	16.1636	MUP1		Has domain(s) with predicted transmembrane transporter activity, role in transmembrane transport and membrane localization
CAGL0L12496g	118.471	3.9813	0.308527	5.14106e-39	6.5044e-38	15.7939			Protein of unknown function
CAGL0H03311g	196.647	3.94894	0.226138	4.57708e-69	1.43265e-67	15.4437		YGL081W	Ortholog of S. cerevisiae : YGL081W and Saccharomyces cerevisiae S288C : YGL081W
CAGL0L12518g	111.592	3.90192	0.282234	3.49694e-44	5.65251e-43	14.9484			Protein of unknown function
CAGL0H08261g	1681.63	3.8067	0.122677	1.84275e-212	5.25185e-210	13.9936		JIP4	Ortholog(s) have role in autophagy of mitochondrion
CAGL0L06864g	812.982	3.76414	0.129179	1.20613e-187	2.33256e-185	13.5869			Putative protein related to ECM3; gene is downregulated in azole-resistant strain
CAGL0B03663g	1390.38	3.75872	0.184104	8.7506e-94	4.64554e-92	13.5359		CIT1	Ortholog(s) have citrate (Si)-synthase activity, role in citrate metabolic process and cytoplasm, peroxisome localization
CAGL0G07645g	29.8388	3.7552	0.540027	6.28591e-13	2.07045e-12	13.5029			Protein of unknown function
CAGL0L09273g	403.804	3.71312	0.170654	5.87164e-106	4.07628e-104	13.1148		ICL2	Ortholog(s) have methylisocitrate lyase activity, role in propionate catabolic process, 2-methylcitrate cycle and mitochondrial matrix localization
CAGL0F02167g	864.35	3.70901	0.136999	2.07869e-162	2.96214e-160	13.0775		MSH4	Ortholog(s) have D-loop DNA binding, Y-form DNA binding, double-stranded DNA binding, four-way junction DNA binding activity, role in reciprocal meiotic recombination and MutSgamma complex, nuclear chromosome localization
CAGL0L08426g	1120.93	3.68269	0.135105	1.40876e-164	2.11901e-162	12.841	SUE1	SUE1	Ortholog(s) have role in protein catabolic process and mitochondrial envelope localization
CAGL0D00990g	518.354	3.68257	0.154552	1.9337e-126	1.51753e-124	12.8399		YDL057W	Ortholog of S. cerevisiae : YDL057W, C. albicans SC5314 : C5_00750C_A, C. dubliniensis CD36 : Cd36_50730, C. parapsilosis CDC317 : CPAR2_501760 and C. auris B8441 : B9J08_002336
CAGL0I05148g	1715.8	3.68114	0.135218	2.48378e-164	3.63504e-162	12.8273	DLD1	DLD1	D-lactate ferricytochrome C oxidoreductase
CAGL0K06105g	2076.57	3.65802	0.197731	1.50731e-77	5.872e-76	12.6233		BOP2	Ortholog of S. cerevisiae : BOP2 and Saccharomyces cerevisiae S288C : YLR267W
CAGL0H09460g	1121.14	3.6097	0.133753	1.78185e-161	2.47403e-159	12.2075		FAA2	Ortholog(s) have long-chain fatty acid-CoA ligase activity, medium-chain fatty acid-CoA ligase activity, very long-chain fatty acid-CoA ligase activity, role in long-chain fatty acid metabolic process and peroxisome localization
CAGL0C05027g	1012.17	3.60682	0.198686	9.18787e-75	3.40769e-73	12.1832		YAT1	Ortholog(s) have role in carnitine metabolic process and mitochondrion localization
CAGL0E02651g	887.745	3.53546	0.136024	5.88287e-150	6.92516e-148	11.5952		YSP3	Has domain(s) with predicted serine-type endopeptidase activity, serine-type peptidase activity and role in proteolysis
CAGL0B04543g	3221.88	3.53396	0.136759	2.50577e-148	2.76913e-146	11.5832		CRC1	Ortholog(s) have carnitine:acyl carnitine antiporter activity, role in fatty acid metabolic process and mitochondrial inner membrane localization
CAGL0L09108g	3774.85	3.50175	0.163351	4.75726e-103	3.06673e-101	11.3274		PDH1	Ortholog(s) have role in propionate metabolic process
CAGL0H02563g	5016.37	3.48965	0.14133	1.03748e-135	9.20974e-134	11.2329		HOR7	Predicted GPI-linked protein
CAGL0E04004g	2414.71	3.47078	0.135485	7.47874e-146	7.78796e-144	11.0868		MUP3	Ortholog(s) have L-methionine transmembrane transporter activity and role in methionine import across plasma membrane
CAGL0E05632g	1624.4	3.46714	0.174261	3.37442e-89	1.63147e-87	11.0589		PUT4	Ortholog(s) have L-proline transmembrane transporter activity, neutral L-amino acid transmembrane transporter activity and role in gamma-aminobutyric acid transport, neutral amino acid transport, proline transport
CAGL0L03267g	1997.2	3.43868	0.178818	1.51281e-83	6.60633e-82	10.8429	GAP1	GAP1	Ortholog(s) have L-proline transmembrane transporter activity, amino acid transmembrane transporter activity, beta-alanine transmembrane transporter activity, polyamine transmembrane transporter activity
CAGL0J11484g	2465.84	3.43761	0.0934215	1.80094e-297	9.7521e-295	10.8349	DUG3	DUG3	Component of the Dug1p-Dug2p-Dug3p complex involved in glutathione degradation; required for glutathione utilization in C. glabrata when glutathione import is enabled by expression of the S. cerevisiae Opt1p transporter
CAGL0K08844g	2300.64	3.43483	0.185797	1.92462e-77	7.44415e-76	10.814		AIM17	Ortholog(s) have role in mitochondrion organization
CAGL0I01276g	1271.21	3.42276	0.139374	2.91642e-134	2.50673e-132	10.7239		YHR112C	Ortholog(s) have cytoplasm, nucleus localization
CAGL0L03157g	827.007	3.40657	0.187923	1.3848e-74	5.10116e-73	10.6043		DAL80	Ortholog(s) have DNA-binding transcription factor activity, RNA polymerase II-specific, sequence-specific DNA binding activity
CAGL0K01771g	4401.74	3.33585	0.16211	3.23781e-95	1.75328e-93	10.0969			Has domain(s) with predicted acyltransferase activity
CAGL0C01595g	9066.37	3.32364	0.0890001	2.3972e-306	1.44231e-303	10.0118		HIS7	Ortholog(s) have glutaminase activity, imidazoleglycerol-phosphate synthase activity and role in histidine biosynthetic process
CAGL0I09009g	1774.83	3.2952	0.106106	7.80519e-213	2.34806e-210	9.81647		HIS2	Ortholog(s) have histidinol-phosphatase activity and role in histidine biosynthetic process
CAGL0C05555g	1414.39	3.29379	0.117322	1.69474e-174	2.86782e-172	9.80688		GUD1	Ortholog(s) have guanine deaminase activity and role in guanine catabolic process
CAGL0J08316g	4285.1	3.28362	0.17114	3.63062e-83	1.57278e-81	9.73793		MET2	Ortholog(s) have homoserine O-acetyltransferase activity and role in 'de novo' L-methionine biosynthetic process, homoserine metabolic process, methionine biosynthetic process, sulfur amino acid metabolic process
CAGL0M02915g	536.621	3.2677	0.13546	1.49855e-129	1.21114e-127	9.63108		ATG36	Ortholog(s) have role in mitophagy, pexophagy and peroxisome localization
CAGL0H02519g	1095.86	3.23628	0.105267	1.44836e-208	3.92144e-206	9.42364		YMR253C	Has domain(s) with predicted membrane localization
CAGL0F05071g	442.744	3.21047	0.156137	6.15288e-95	3.2988e-93	9.25651		ECI1	Ortholog(s) have delta(3)-delta(2)-enoyl-CoA isomerase activity, role in fatty acid beta-oxidation and peroxisome localization
CAGL0I08305g	3582.05	3.18891	0.185405	1.9664e-67	5.85058e-66	9.11922		YAT2	Ortholog(s) have carnitine O-acetyltransferase activity, role in alcohol metabolic process, carnitine metabolic process and cytosol localization
CAGL0K08800g	2461.31	3.18449	0.17044	5.41981e-79	2.17395e-77	9.09131	ADI1	ADI1	Ortholog(s) have acireductone dioxygenase (Ni2+-requiring) activity and role in L-methionine salvage from methylthioadenosine
CAGL0H03795g	4809.96	3.16415	0.0974991	4.10037e-232	1.58596e-229	8.96403	LEU2	LEU2	3-isopropylmalate dehydrogenase
CAGL0I06094g	1479.03	3.16205	0.174588	2.13074e-74	7.79591e-73	8.95098	FBP26	FBP26	Ortholog(s) have fructose-2,6-bisphosphate 2-phosphatase activity and role in glucose metabolic process
CAGL0G02717g	533.857	3.15516	0.175219	1.54523e-73	5.54132e-72	8.90839		SGA1	Ortholog(s) have glucan 1,4-alpha-glucosidase activity, role in glycogen catabolic process and fungal-type vacuole localization
CAGL0F07117g	725.27	3.1409	0.138309	3.22981e-115	2.39581e-113	8.82077		GPG1	Putative subunit of the heterotrimeric G protein; gene is upregulated in azole-resistant strain
CAGL0B00902g	12663.7	3.1238	0.123854	1.74842e-141	1.7214e-139	8.71681	HIS4	HIS4	Phosphoribosyl-AMP cyclohydrolase; phosphoribosyl-ATP pyrophosphatase; histidinol dehydrogenase
CAGL0E02035g	8066.41	3.03994	0.0905114	1.0677e-248	4.44736e-246	8.22458		MCH4	Ortholog(s) have fungal-type vacuole membrane localization
CAGL0M03971g	1137.69	3.03625	0.141627	4.46274e-103	2.91154e-101	8.20358		SKP2	Ortholog(s) have role in protein catabolic process, regulation of sulfur amino acid metabolic process and SCF ubiquitin ligase complex localization
CAGL0G06402g	7014.18	3.0126	0.15251	6.35834e-88	2.99395e-86	8.07019		CIR2	Ortholog(s) have mitochondrion localization
CAGL0M13189g	5402.04	3.00542	0.176829	6.55171e-66	1.90739e-64	8.03009	MSN4	MSN2	Putative transcription factor similar to S. cerevisiae Msn4p; involved in response to oxidative stress
CAGL0K08162g	1659.44	2.99678	0.108726	2.51171e-168	4.00027e-166	7.98219		GPT2	Ortholog(s) have glycerol-3-phosphate O-acyltransferase activity, glycerone-phosphate O-acyltransferase activity and role in phospholipid biosynthetic process, regulation of triglyceride metabolic process
CAGL0L02937g	12607.7	2.98116	0.0869825	1.09263e-258	5.3787e-256	7.89623	HIS3	HIS3	Putative imidazoleglycerol-phosphate dehydratase
CAGL0D00770g	10300.8	2.9531	0.102964	4.72258e-182	8.52426e-180	7.74412	IDP1	IDP1	Ortholog(s) have isocitrate dehydrogenase (NADP+) activity, role in glutamate biosynthetic process and mitochondrial nucleoid, mitochondrion localization
CAGL0K03157g	1345.56	2.94391	0.0982507	2.7564e-198	6.7845e-196	7.69494	DUR31	DUR3	Putative plasma membrane polyamine transporter
CAGL0E01837g	5574.12	2.92174	0.0852799	2.53855e-258	1.14552e-255	7.57761	YPS9		Putative aspartic protease; predicted GPI-anchor; member of a YPS gene cluster that is required for virulence in mice; expression induced at high temperature
CAGL0K09218g	1168.81	2.92049	0.141291	5.26818e-96	2.88154e-94	7.57104		TVS1	Ortholog of S. cerevisiae : TVS1, C. albicans SC5314 : C1_10360C_A, C. dubliniensis CD36 : Cd36_09760, C. parapsilosis CDC317 : CPAR2_207300 and C. auris B8441 : B9J08_000821
CAGL0H01661g	189.378	2.90387	0.194493	2.32002e-51	4.8883e-50	7.48432		SPS22	Ecm33-family protein with a predicted role in cell wall biogenesis and organization; predicted GPI-anchor
CAGL0K01661g	3051.93	2.89211	0.118308	3.2535e-133	2.75276e-131	7.42354		RTK1	Ortholog(s) have cell periphery, cellular bud neck localization
CAGL0K00913g	7205.32	2.88255	0.107116	8.71314e-161	1.12337e-158	7.37454		ADE3	Ortholog(s) have formate-tetrahydrofolate ligase activity, methenyltetrahydrofolate cyclohydrolase activity, methylenetetrahydrofolate dehydrogenase (NADP+) activity, single-stranded DNA binding activity
CAGL0B02651g	52.0235	2.88012	0.425643	1.17511e-12	3.79442e-12	7.36213		MET31	Ortholog(s) have DNA-binding transcription factor activity, RNA polymerase II-specific, RNA polymerase II-specific DNA-binding transcription factor binding, cis-regulatory region sequence-specific DNA binding activity
CAGL0D05280g	4674.72	2.87619	0.134357	8.9773e-103	5.65257e-101	7.34208		MET10	Ortholog(s) have sulfite reductase (NADPH) activity, role in sulfate assimilation and sulfite reductase complex (NADPH) localization
CAGL0K06677g	531.524	2.82838	0.161498	1.03263e-69	3.28922e-68	7.10278	MET8	MET8	Putative bifunctional dehydrogenase and ferrochelatase; gene is upregulated in azole-resistant strain
CAGL0K12034g	26791.6	2.82569	0.10457	1.91911e-161	2.59799e-159	7.08953	ENA1	ENA1	Na(+)-ATPase with broad substrate specificity; plays a role in sodium detoxification; highly upregulated by increased osmotic pressure or sodium concentration
CAGL0G02849g	833.11	2.81982	0.197056	1.63127e-47	3.07782e-46	7.06076		UIP4	Ortholog(s) have role in nuclear envelope organization and endoplasmic reticulum, nuclear envelope localization
CAGL0G05269g	167.359	2.81942	0.205681	1.05234e-43	1.68095e-42	7.05879		FMP16	Putative mitochondrial protein; gene is downregulated in azole-resistant strain
CAGL0M09207g	297.244	2.80491	0.192943	6.38487e-49	1.26645e-47	6.98814		STE18	Ortholog(s) have G-protein beta-subunit binding activity and role in pheromone-dependent signal transduction involved in conjugation with cellular fusion
CAGL0G05830g	6238.28	2.80365	0.10382	3.96477e-161	5.23639e-159	6.98205		CRP1	Ortholog(s) have DNA binding activity
CAGL0J09262g	664.38	2.80186	0.146865	3.61672e-82	1.51818e-80	6.9734		STF1	Ortholog(s) have ATPase binding activity, role in negative regulation of ATP-dependent activity and mitochondrion localization
CAGL0H10450g	44.5162	2.79672	0.392353	1.10795e-13	3.80682e-13	6.94859		YDL114W	Ortholog of S. cerevisiae : YDL114W, C. albicans SC5314 : C7_02130W_A, C. dubliniensis CD36 : Cd36_71950, C. parapsilosis CDC317 : CPAR2_301220 and C. auris B8441 : B9J08_004681
CAGL0G02563g	155.896	2.78493	0.201738	2.75438e-44	4.47896e-43	6.89205			Has domain(s) with predicted cysteine-type deubiquitinase activity and role in protein deubiquitination
CAGL0F08217g	214.578	2.78006	0.186936	5.66555e-51	1.17095e-49	6.86881		RIE1	Ortholog(s) have role in negative regulation of G1/S transition of mitotic cell cycle and cytoplasmic stress granule localization
CAGL0M00550g	1615.28	2.72642	0.102423	3.68141e-157	4.63601e-155	6.61813		STR2	Ortholog(s) have cystathionine gamma-synthase activity and role in sulfur compound metabolic process, transsulfuration
CAGL0M08558g	35.7142	2.72	0.4001	1.30039e-12	4.18149e-12	6.58871			Protein of unknown function
CAGL0J03883r	4964.92	2.70971	0.128463	4.52428e-100	2.72211e-98	6.54188			U3 snoRNA
CAGL0G01903g	2110.29	2.69104	0.132371	6.04821e-93	3.14914e-91	6.45779	MET1	MET1	Ortholog(s) have uroporphyrin-III C-methyltransferase activity and role in siroheme biosynthetic process
CAGL0I02134g	84.3942	2.68914	0.328992	2.94414e-17	1.22165e-16	6.4493	PEX21B	PEX18	Ortholog(s) have role in protein import into peroxisome matrix and cytosol, peroxisome localization
CAGL0K05063r	1557.66	2.67755	0.135757	1.19678e-87	5.53896e-86	6.39768			U1 snRNA
CAGL0I04328g	2112.63	2.67448	0.107373	6.34379e-138	5.9227e-136	6.38409		DPI8	Ortholog of S. cerevisiae : DPI8 and Saccharomyces cerevisiae S288C : YJL133C-A
CAGL0L00649g	860.59	2.64355	0.213687	3.28693e-36	3.58123e-35	6.24867		ACS1	Acetyl-coenzyme A synthetase
CAGL0J06336g	1336.89	2.63198	0.107813	1.08111e-132	9.00645e-131	6.19878		PCL2	Ortholog(s) have cyclin-dependent protein serine/threonine kinase regulator activity and role in regulation of establishment or maintenance of cell polarity, regulation of transcription by RNA polymerase II
CAGL0L00759g	25664	2.61531	0.105568	2.46514e-136	2.26249e-134	6.12754	HIS1	HIS1	ATP phosphoribosyltransferase; protein abundance increased in ace2 mutant cells
CAGL0F09141g	6.92695	2.60508	0.98857	0.000847498	0.00142743	6.08427			Protein of unknown function
CAGL0I10626g	3539.01	2.60311	0.0853442	2.24766e-205	5.79574e-203	6.07594		VSB1	Ortholog(s) have arginine binding activity, role in basic amino acid transmembrane import into vacuole and fungal-type vacuole membrane localization
CAGL0K03459g	362.526	2.60255	0.153932	4.25496e-65	1.22557e-63	6.07357		SPG4	Ortholog of S. cerevisiae : SPG4 and Saccharomyces cerevisiae S288C : YMR107W
CAGL0J10868g	307.307	2.59809	0.162442	1.25504e-58	3.13183e-57	6.05486		HTD2	Has domain(s) with predicted (3R)-hydroxyacyl-[acyl-carrier-protein] dehydratase activity, role in fatty acid biosynthetic process and mitochondrion localization
CAGL0M09229g	1225.03	2.5939	0.14913	8.51506e-69	2.64994e-67	6.03727		TMH11	Has domain(s) with predicted membrane localization
CAGL0M12474g	220.539	2.5865	0.232278	8.0995e-30	6.52661e-29	6.0064		YIL055C	Ortholog of S. cerevisiae : YIL055C and Saccharomyces cerevisiae S288C : YIL055C
CAGL0H02893g	499.968	2.58493	0.216675	7.45962e-34	7.31773e-33	5.99985		YBR284W	Has domain(s) with predicted AMP deaminase activity and role in IMP salvage
CAGL0H05225g	756.723	2.58124	0.139998	5.84461e-77	2.22877e-75	5.98454		HTC1	Ortholog of S. cerevisiae : HTC1, C. albicans SC5314 : C1_04310C_A/GIG1, C. dubliniensis CD36 : Cd36_04060, C. parapsilosis CDC317 : CPAR2_106970 and C. auris B8441 : B9J08_003370
CAGL0D06600g	2350.52	2.55578	0.186193	6.38249e-44	1.02555e-42	5.87984		KNS1	Ortholog(s) have protein serine/threonine kinase activity, protein tyrosine kinase activity, role in negative regulation of transcription by RNA polymerase III and cytoplasm, nucleus localization
CAGL0K10824g	4496.8	2.53508	0.188707	3.41331e-42	5.07777e-41	5.7961		GID11	Ortholog of S. cerevisiae : GID11, C. albicans SC5314 : C7_03280C_A, C. dubliniensis CD36 : Cd36_72930, C. parapsilosis CDC317 : CPAR2_704080 and C. auris B8441 : B9J08_004261
CAGL0I09108g	6473.45	2.51175	0.0862926	2.63649e-187	4.92296e-185	5.70311			Has domain(s) with predicted transmembrane transporter activity and role in transmembrane transport
CAGL0B02860g	1193.23	2.50725	0.156302	6.52224e-59	1.64269e-57	5.68534		SCM4	Ortholog(s) have role in autophagy of mitochondrion, macroautophagy and mitochondrion localization
CAGL0M05995g	4865.93	2.49936	0.0848789	1.20702e-191	2.51385e-189	5.65435		PLN1	Ortholog(s) have lipid droplet localization
CAGL0L04598g	2351.29	2.4853	0.194617	2.20258e-38	2.69841e-37	5.59951		DCS2	Ortholog(s) have 5'-(N(7)-methyl 5'-triphosphoguanosine)-[mRNA] diphosphatase activity, RNA 7-methylguanosine cap binding, enzyme inhibitor activity
CAGL0G04829g	827.167	2.47957	0.20076	4.47521e-36	4.84666e-35	5.57729			Protein of unknown function
CAGL0D06666g	45.6612	2.47176	0.335304	2.00865e-14	7.20798e-14	5.5472			Protein of unknown function
CAGL0G05522g	17.7496	2.46773	0.559574	1.12896e-06	2.4288e-06	5.53172			Protein of unknown function
CAGL0H03289g	629.762	2.46031	0.177241	8.0265e-45	1.34562e-43	5.50336		MIY2	Has domain(s) with predicted K48-linked deubiquitinase activity, cysteine-type deubiquitinase activity
CAGL0I00902g	780.857	2.4569	0.42109	4.21686e-10	1.16205e-09	5.49035		GAT2	Has domain(s) with predicted sequence-specific DNA binding, zinc ion binding activity and role in regulation of DNA-templated transcription
CAGL0A03740g	735.566	2.45546	0.156142	1.00923e-56	2.39693e-55	5.48486		POX1	Has domain(s) with predicted FAD binding, acyl-CoA oxidase activity, flavin adenine dinucleotide binding, oxidoreductase activity, acting on the CH-CH group of donors activity
CAGL0F00935g	566.04	2.45247	0.161319	3.20746e-53	6.91968e-52	5.47354	PEX15	PEX15	Ortholog(s) have protein-membrane adaptor activity, role in protein import into peroxisome matrix, receptor recycling and peroxisomal membrane localization
CAGL0K04609g	3434.19	2.44045	0.121143	2.78595e-91	1.4099e-89	5.42811	VHT1		Predicted membrane transporter, involved in biotin import; biotin-dependent transcription regulated by Vhr1p; required for colonization of mouse brain and proliferation in macrophages
CAGL0L05742g	2246.17	2.43394	0.149763	2.11846e-60	5.51513e-59	5.40366		MRS4	Ortholog(s) have iron ion transmembrane transporter activity, role in iron import into the mitochondrion and mitochondrion localization
CAGL0L05720g	72.1668	2.42537	0.306706	2.79066e-16	1.09187e-15	5.37167		YJL132W	Ortholog(s) have membrane localization
CAGL0J03762g	2212.38	2.4172	0.149467	7.16924e-60	1.8312e-58	5.34132	MET7	MET7	Ortholog(s) have tetrahydrofolylpolyglutamate synthase activity, role in one-carbon metabolic process and cytoplasm, mitochondrion localization
CAGL0C02321g	2091.36	2.4161	0.144066	3.65519e-64	1.00984e-62	5.33727	PHM8	SDT1	Ortholog(s) have lysophosphatidic acid phosphatase activity, nucleotidase activity and role in cellular response to phosphate starvation, nucleotide catabolic process, response to carbon starvation, triglyceride homeostasis
CAGL0J03982g	23.2473	2.40602	0.551902	1.21921e-06	2.61673e-06	5.30011			Protein of unknown function
CAGL0C01771g	740.706	2.40573	0.187645	1.19558e-38	1.48148e-37	5.29902		VVS1	Ortholog(s) have fungal-type vacuole membrane localization
CAGL0J11308g	2731.59	2.37542	0.0806763	1.46329e-191	2.93471e-189	5.18886		PRR2	Ortholog(s) have protein serine/threonine kinase activity, role in negative regulation of endocytosis, regulation of sphingolipid biosynthetic process and Golgi apparatus, cytoplasm, plasma membrane localization
CAGL0L13387r	771.448	2.3752	0.209298	6.99946e-31	5.93147e-30	5.18809	RDN58-1		5.8S rRNA
CAGL0I05610g	495.421	2.3684	0.210645	2.46e-30	2.01832e-29	5.1637		YMR206W	Ortholog of S. cerevisiae : YNR014W and Saccharomyces cerevisiae S288C : YNR014W
CAGL0H01639g	3179.14	2.35862	0.0859353	7.83747e-167	1.21257e-164	5.12879		SPS1	Ortholog(s) have protein serine/threonine kinase activity
CAGL0G05093g	7459.05	2.35762	0.0826922	7.88804e-180	1.37786e-177	5.12524		YDR061W	Has domain(s) with predicted ATP binding, ATPase activity
CAGL0L04268g	796.673	2.35759	0.177346	2.51345e-41	3.55361e-40	5.12515		ISN1	Ortholog(s) have IMP 5'-nucleotidase activity and role in inosine salvage, nicotinamide riboside biosynthetic process, nicotinic acid riboside biosynthetic process
CAGL0I07249g	579.56	2.34876	0.157381	2.42764e-51	5.09522e-50	5.09385		BAG7	Putative GTPase-activating protein involved in cell wall and cytoskeleton homeostasis; gene is upregulated in azole-resistant strain; may be transcriptionally regulated by Haa1; null mutant shows reduced virulence in an insect model
CAGL0A01001g	658.567	2.32591	0.121991	4.86765e-82	2.02756e-80	5.01382		YLR326W	Ortholog of S. cerevisiae : YLR326W, C. albicans SC5314 : C2_00270C_A, C. dubliniensis CD36 : Cd36_15250, C. parapsilosis CDC317 : CPAR2_213510 and C. auris B8441 : B9J08_002871
CAGL0K03465g	57075.6	2.3236	0.0925707	4.85108e-139	4.69082e-137	5.00578		ILV2	Ortholog(s) have acetolactate synthase activity, flavin adenine dinucleotide binding activity and role in branched-chain amino acid biosynthetic process, isoleucine biosynthetic process, valine biosynthetic process
CAGL0F08745g	9141.34	2.3176	0.163869	2.09713e-46	3.74785e-45	4.98503		STF2	Ortholog(s) have role in cellular response to desiccation and cytoplasm localization
CAGL0M08426g	1067.61	2.31651	0.11772	3.68328e-87	1.69025e-85	4.98126		YJL163C	Putative protein; contains an ARS in its promoter; gene is upregulated in azole-resistant strain
CAGL0H04037g	1288.73	2.31452	0.207557	6.82822e-30	5.51863e-29	4.97438		GAC1	Ortholog(s) have heat shock protein binding, protein phosphatase regulator activity and role in glycogen metabolic process, meiotic cell cycle, mitotic spindle assembly checkpoint signaling, response to heat
CAGL0J06908g	593.293	2.3035	0.385689	2.04443e-10	5.73011e-10	4.93655		DED1	Ortholog(s) have ATPase, DNA/RNA helicase activity, single-stranded RNA binding activity, role in positive regulation of formation of translation preinitiation complex, translational initiation and cytoplasm localization
CAGL0E02871g	488.065	2.29713	0.129701	3.70163e-71	1.22971e-69	4.91477		FMT1	Ortholog(s) have methionyl-tRNA formyltransferase activity, role in conversion of methionyl-tRNA to N-formyl-methionyl-tRNA and mitochondrion localization
CAGL0L00957g	1208.65	2.29559	0.143637	2.02006e-58	5.01772e-57	4.90953			Protein of unknown function
CAGL0H00759g	157.966	2.29489	0.229484	1.55698e-24	9.53736e-24	4.90716			Has domain(s) with predicted 3'-5' DNA helicase activity, ATP binding, helicase activity, nucleic acid binding activity and role in DNA recombination, DNA repair, DNA replication
CAGL0D00352g	383.214	2.2935	0.163466	1.10967e-45	1.95093e-44	4.90244	PXA2	PXA2	Ortholog(s) have ATPase-coupled transmembrane transporter activity, role in ATP transport, fatty acid transmembrane transport and peroxisomal membrane, peroxisome localization
CAGL0I07315g	2466.7	2.28087	0.105953	8.67111e-104	5.7968e-102	4.85971		YOR131C	Ortholog(s) have pyridoxal phosphatase activity
CAGL0K08184g	30958.4	2.2799	0.0886727	1.97394e-146	2.13778e-144	4.85643	CCP1	CCP1	Cytochrome C peroxidase
CAGL0H05203g	961.229	2.2794	0.122339	1.8047e-78	7.13318e-77	4.85477		RGL1	Ortholog(s) have role in protein localization to bud neck
CAGL0H02387g	2648.44	2.27787	0.184846	6.38137e-36	6.8698e-35	4.84961		TSL1	Putative trehalose-6-phosphate synthase/phosphatase subunit; gene is upregulated in azole-resistant strain
CAGL0M04763g	168.219	2.27591	0.264016	6.71286e-19	3.03677e-18	4.84302		YOR289W	Ortholog of S. cerevisiae : YOR289W, C. albicans SC5314 : C2_00770W_A, C. dubliniensis CD36 : Cd36_15710, C. parapsilosis CDC317 : CPAR2_212960 and C. auris B8441 : B9J08_003342
CAGL0A00363g	18951.5	2.27106	0.0762599	2.06071e-196	4.85164e-194	4.82679		LEU1	Ortholog(s) have 3-isopropylmalate dehydratase activity, role in leucine biosynthetic process and cytosol localization
CAGL0L00561g	48.7057	2.26991	0.314334	6.29666e-14	2.20689e-13	4.82295		SSO1	Ortholog(s) have SNAP receptor activity, phosphatidic acid binding, phosphatidylinositol-3,4-bisphosphate binding, phosphatidylinositol-3,5-bisphosphate binding, phosphatidylinositol-4,5-bisphosphate binding activity
CAGL0G04103g	3033.32	2.26605	0.105785	8.63088e-103	5.49838e-101	4.81004		APL1	Ortholog(s) have AP-2 adaptor complex, endocytic vesicle localization
CAGL0I02530g	609.321	2.26106	0.144488	3.88972e-56	9.00121e-55	4.79343		FMO1	Ortholog(s) have FAD binding, N,N-dimethylaniline monooxygenase activity, role in protein folding and endoplasmic reticulum membrane localization
CAGL0F04807g	637.352	2.2592	0.177158	3.174e-38	3.83643e-37	4.78725		OM45	Ortholog(s) have mitochondrial outer membrane, mitochondrion localization
CAGL0L02827g	1304.76	2.25805	0.150417	6.63329e-52	1.4086e-50	4.78344		PTP2	Ortholog(s) have protein tyrosine phosphatase activity
CAGL0L09691g	1074.78	2.25777	0.134321	2.2147e-64	6.18174e-63	4.78253		PUT3	Ortholog(s) have DNA-binding transcription activator activity, RNA polymerase II-specific, RNA polymerase II cis-regulatory region sequence-specific DNA binding activity
CAGL0F07975g	643.54	2.25321	0.175303	8.4927e-39	1.05963e-37	4.76741		YGR237C	Ortholog of S. cerevisiae : YGR237C, C. albicans SC5314 : C5_04960W_A, C. dubliniensis CD36 : Cd36_54560, C. parapsilosis CDC317 : CPAR2_101510 and C. auris B8441 : B9J08_004305
CAGL0M10153g	123.234	2.24724	0.22184	4.58095e-25	2.87223e-24	4.74772			Ortholog(s) have protein serine/threonine kinase activity
CAGL0K07205g	960.861	2.24399	0.181912	5.71476e-36	6.16443e-35	4.73705			Protein of unknown function
CAGL0A02299g	6163.58	2.22047	0.110343	4.69524e-91	2.35414e-89	4.66044			Protein of unknown function
CAGL0M06347g	2880	2.21804	0.116621	1.15663e-81	4.78105e-80	4.65259		YDC1	Ortholog(s) have phytoceramidase activity, sphingosine N-acyltransferase activity, role in ceramide biosynthetic process, ceramide catabolic process and cortical endoplasmic reticulum, endoplasmic reticulum localization
CAGL0D03982g	1617.32	2.21711	0.170078	7.93403e-40	1.04026e-38	4.64962		PUT2	Ortholog(s) have 1-pyrroline-5-carboxylate dehydrogenase activity, role in glutamate biosynthetic process, proline catabolic process to glutamate and mitochondrial matrix localization
CAGL0J10494g	488.445	2.21406	0.170924	2.39969e-39	3.07922e-38	4.6398		APT1	Has domain(s) with predicted adenine phosphoribosyltransferase activity, role in adenine salvage and cytoplasm localization
CAGL0E05148g	1427.92	2.21306	0.118445	8.55349e-79	3.40567e-77	4.63657		AMS1	Ortholog(s) have alpha-mannosidase activity, mannosyl-oligosaccharide 1,2-alpha-mannosidase activity and role in mannose catabolic process, oligosaccharide catabolic process
CAGL0L10912g	8262.27	2.2034	0.127032	4.71724e-68	1.42703e-66	4.60564	TPO4	TPO4	Polyamine exporter, involved in resistance to antimicrobial peptides; localized to plasma membrane
CAGL0K10736g	1795.3	2.19748	0.0843085	1.14486e-150	1.37765e-148	4.58677	CYB2	CYB2	Ortholog(s) have L-lactate dehydrogenase (cytochrome) activity, role in lactate metabolic process and mitochondrial intermembrane space, mitochondrion localization
CAGL0L06798g	6838.65	2.19483	0.112401	1.62103e-86	7.25444e-85	4.57834		MDH3	Ortholog(s) have L-malate dehydrogenase activity, mRNA binding activity, role in NADH regeneration, fatty acid beta-oxidation and peroxisomal matrix, peroxisome localization
CAGL0B03465g	277.19	2.17898	0.190864	3.94261e-31	3.41042e-30	4.52834		SYM1	Ortholog(s) have role in ethanol metabolic process and mitochondrial inner membrane localization
CAGL0E06072g	845.712	2.17874	0.109203	1.6614e-89	8.10493e-88	4.52757		YMR181C	Ortholog of S. cerevisiae : YMR181C and Saccharomyces cerevisiae S288C : YMR181C
CAGL0G03861g	624.918	2.17729	0.123769	3.04027e-70	9.85812e-69	4.52304		TAM41	Putative protein involved in mitochondrial transport; gene is upregulated in azole-resistant strain
CAGL0M03399g	991.891	2.16635	0.18081	4.51047e-34	4.4733e-33	4.48887		UBC8	Ortholog(s) have ubiquitin-protein transferase activity
CAGL0M12793g	242.318	2.16551	0.197443	6.10447e-29	4.69541e-28	4.48624		YER079W	Protein of unknown function
CAGL0G01254g	15032.9	2.1635	0.130704	1.66151e-62	4.52116e-61	4.48002	ARO8	ARO8	Putative aromatic aminotransferase I
CAGL0J09416g	2164.69	2.16331	0.0994882	6.14106e-106	4.20934e-104	4.47942		SNA4	Ortholog(s) have fungal-type vacuole lumen, fungal-type vacuole membrane localization
CAGL0K04719g	720.517	2.16248	0.167225	3.29756e-39	4.20147e-38	4.47683		YNL208W	Ortholog of S. cerevisiae : YNL208W, C. albicans SC5314 : C3_05710W_A/RCT1, C. dubliniensis CD36 : Cd36_85650, C. parapsilosis CDC317 : CPAR2_807040 and C. auris B8441 : B9J08_002643
CAGL0J03674g	811.018	2.16228	0.162418	2.03139e-41	2.90237e-40	4.4762		DGA1	Ortholog(s) have diacylglycerol O-acyltransferase activity and role in ceramide metabolic process, intracellular triglyceride homeostasis, lipid droplet formation, lipid storage, triglyceride biosynthetic process
CAGL0I07887g	776.782	2.15944	0.168385	1.298e-38	1.60106e-37	4.4674		ATG19	Ortholog(s) have protein-macromolecule adaptor activity, role in protein-containing complex localization, ubiquitin-dependent ERAD pathway, vesicle organization and Cvt complex, cytoplasm, phagophore assembly site localization
CAGL0K12210g	1775.02	2.15935	0.125986	8.5452e-67	2.52854e-65	4.46713		YMC1	Ortholog(s) have organic acid transmembrane transporter activity, role in mitochondrial transport, transmembrane transport and mitochondrion localization
CAGL0F06919g	898.919	2.15669	0.121846	4.62714e-71	1.5278e-69	4.4589		IRC24	Ortholog(s) have benzil reductase [(S)-benzoin-forming] activity, oxidoreductase activity, acting on NAD(P)H, oxygen as acceptor activity
CAGL0H00704g	12069.3	2.15214	0.0999056	4.443e-104	3.00735e-102	4.44487		ATG41	Ortholog(s) have role in autophagosome assembly, autophagy of mitochondrion, cytoplasm to vacuole transport by the Cvt pathway, macroautophagy
CAGL0F07359g	8270.63	2.15067	0.0726526	1.47831e-193	3.20202e-191	4.44035		ARO5	Ortholog of S. cerevisiae : ARO5 and Saccharomyces cerevisiae S288C : YGL117W
CAGL0C04873g	3281.13	2.14685	0.0828929	7.52022e-149	8.48375e-147	4.4286		PXP2	Ortholog(s) have peroxisome localization
CAGL0K05687g	146.769	2.14305	0.259371	1.58615e-17	6.68403e-17	4.41694			Has domain(s) with predicted FMN binding, NADP binding, NADPH dehydrogenase activity, oxidoreductase activity
CAGL0C03245g	525.231	2.13688	0.12188	9.5595e-70	3.063e-68	4.39809		ATG10	Ortholog(s) have Atg12 transferase activity
CAGL0G09020g	1324.17	2.13685	0.197795	3.59235e-28	2.66473e-27	4.398		TPK2	Ortholog(s) have cAMP-dependent protein kinase activity, protein serine/threonine kinase activity
CAGL0L05236g	2204.62	2.13363	0.130114	2.34166e-61	6.27728e-60	4.38819	MDH1	MDH1	Malate dehydrogenase
CAGL0L02607g	396.883	2.12945	0.133746	5.15296e-58	1.26259e-56	4.37551		SMN1	Has domain(s) with predicted hydrolase activity and role in nucleotide catabolic process
CAGL0A01199g	16306.6	2.12435	0.105741	9.51527e-91	4.72708e-89	4.36005	DIP5	DIP5	Putative dicarboxylic amino acid permease
CAGL0H07359g	2476.26	2.12417	0.0862134	5.53582e-135	4.83491e-133	4.35953	PHO8	PHO8	Ortholog(s) have alkaline phosphatase activity, zinc ion sensor activity, role in nicotinamide nucleotide metabolic process and fungal-type vacuole, fungal-type vacuole membrane localization
CAGL0K08734g	422.648	2.11487	0.149714	3.17287e-46	5.65167e-45	4.33152		VLD1	Ortholog(s) have role in protein-containing complex localization and Dsc E3 ubiquitin ligase complex localization
CAGL0H05687g	1499.69	2.11271	0.100442	3.67034e-99	2.13709e-97	4.32504		SSU1	Ortholog(s) have sulfite transmembrane transporter activity, role in sulfite transport and plasma membrane localization
CAGL0L07590g	9.16964	2.10931	0.753477	0.000535477	0.000921974	4.31483			Protein of unknown function
CAGL0K10626g	4029.33	2.09538	0.316596	3.66553e-12	1.14999e-11	4.2734		GSY1	Ortholog(s) have glycogen (starch) synthase activity and role in glycogen biosynthetic process
CAGL0I00396g	84.647	2.08613	0.255375	3.80202e-17	1.56443e-16	4.24606			Protein of unknown function
CAGL0L09086g	491.681	2.08249	0.14157	6.32201e-50	1.28216e-48	4.23538		CIT3	Ortholog(s) have 2-methylcitrate synthase activity, citrate (Si)-synthase activity, role in propionate catabolic process, 2-methylcitrate cycle, tricarboxylic acid cycle and mitochondrion localization
CAGL0M13651g	8182.62	2.07765	0.0965685	1.27067e-103	8.3911e-102	4.22119		PRC1	Ortholog(s) have serine-type carboxypeptidase activity, role in macroautophagy, phytochelatin biosynthetic process, zymogen activation and fungal-type vacuole, fungal-type vacuole lumen localization
CAGL0G07183g1	2860.86	2.07605	0.0808593	2.50515e-146	2.65988e-144	4.21651
CAGL0G03993g	23.3359	2.07266	0.456475	6.62657e-07	1.45865e-06	4.20661			Protein of unknown function
CAGL0F02607g	72.9185	2.07011	0.290632	1.20403e-13	4.12907e-13	4.19919		DIT2	Ortholog(s) have NADPH dehydrogenase activity, role in ascospore wall assembly and endoplasmic reticulum localization
CAGL0E04884g	1128.29	2.06497	0.181093	4.49092e-31	3.85394e-30	4.18426		ADR1	Ortholog(s) have DNA-binding transcription factor activity, RNA polymerase II-specific and RNA polymerase II cis-regulatory region sequence-specific DNA binding, more
CAGL0M01078g	1349.45	2.05968	0.105027	1.47034e-86	6.63491e-85	4.16894		YDR338C	Has domain(s) with predicted antiporter activity, xenobiotic transmembrane transporter activity, role in transmembrane transport, xenobiotic detoxification by transmembrane export across the plasma membrane and membrane localization
CAGL0B03839g	886.075	2.05922	0.150806	2.09161e-43	3.29246e-42	4.16761	MET3	MET3	Ortholog(s) have sulfate adenylyltransferase (ATP) activity
CAGL0M01562g	16379.3	2.05702	0.0660148	8.58003e-215	2.73299e-212	4.16127			Ortholog of S. cerevisiae : YDR391C, Debaryomyces hansenii CBS767 : DEHA2D01298g and Saccharomyces cerevisiae S288C : YDR391C
CAGL0M12837g	17251.4	2.05701	0.064296	1.17999e-225	4.25977e-223	4.16122		SER3	Ortholog(s) have alpha-ketoglutarate reductase activity, phosphoglycerate dehydrogenase activity and role in serine family amino acid biosynthetic process
CAGL0D06688g	10437.1	2.05558	0.182502	2.22359e-30	1.8299e-29	4.15712	ALD4	ALD4	Ortholog(s) have aldehyde dehydrogenase (NAD+) activity, aldehyde dehydrogenase [NAD(P)+] activity and role in NADPH regeneration, acetate biosynthetic process, ethanol metabolic process, pyruvate metabolic process
CAGL0F06325g	1932.26	2.05482	0.204961	1.29507e-24	7.95105e-24	4.15492		STB6	Ortholog(s) have Sin3-type complex localization
CAGL0F01749g	10934.6	2.05347	0.125629	5.24314e-61	1.39175e-59	4.15104	SHM2	SHM2	Putative serine hydroxymethyltransferase; protein differentially expressed in azole resistant strain
CAGL0K12254g	3514.2	2.04729	0.103657	1.17434e-87	5.48195e-86	4.13329		VID24	Ortholog(s) have role in negative regulation of gluconeogenesis, proteasome-mediated ubiquitin-dependent protein catabolic process, protein catabolic process in the vacuole, protein targeting to vacuole
CAGL0J00561g	7710.47	2.0466	0.0808052	1.82016e-142	1.85966e-140	4.13131		YHI9	Ortholog(s) have role in endoplasmic reticulum unfolded protein response and chromatin localization
CAGL0G01100g	1504.37	2.04643	0.106971	1.63857e-82	6.98651e-81	4.13083		YLR345W	Has domain(s) with predicted 6-phosphofructo-2-kinase activity, ATP binding, catalytic activity and role in fructose 2,6-bisphosphate metabolic process, fructose metabolic process
CAGL0G01210g	4492.81	2.04154	0.0775948	1.67605e-153	2.06269e-151	4.11685	NIT3	NIT3	Putative nitrilase; protein abundance increased in ace2 mutant cells
CAGL0J04004g	741.748	2.03977	0.150506	8.92484e-43	1.36135e-41	4.11179		MCP1	Ortholog(s) have role in lipid homeostasis, mitochondrion organization and mitochondrial membrane, mitochondrial outer membrane localization
CAGL0K10846g	1117.38	2.03801	0.131719	6.20262e-55	1.39366e-53	4.10678		PCD1	Ortholog(s) have 8-oxo-7,8-dihydroguanosine triphosphate pyrophosphatase activity, coenzyme A diphosphatase activity, role in DNA repair and peroxisome localization
CAGL0K00869g	146.887	2.03718	0.228174	5.17365e-20	2.49246e-19	4.10442		MVB12	Has domain(s) with predicted ubiquitin binding activity, role in endosome transport via multivesicular body sorting pathway and ESCRT I complex localization
CAGL0H08888g	1295.37	2.02825	0.157898	1.05425e-38	1.30935e-37	4.07911		FLC1	Ortholog(s) have role in sphingolipid biosynthetic process and endoplasmic reticulum localization
CAGL0E05588g	1145.23	2.02401	0.0890574	2.92805e-115	2.20214e-113	4.06713		REV1	Ortholog(s) have DNA-directed DNA polymerase activity, deoxycytidyl transferase activity and role in error-free translesion synthesis, error-prone translesion synthesis
CAGL0I03806g	4131.81	2.01427	0.100903	1.32377e-89	6.51658e-88	4.03976	BPL1	BPL1	Putative biotin-[acetyl-CoA-carboxylase] ligase that covalently modifies proteins with the addition of biotin; biotin-dependent transcription regulated by Vhr1p
CAGL0G05698g	1224.27	2.0106	0.145514	2.38265e-44	3.8979e-43	4.0295	GDH2	GDH2	Putative NAD-dependent glutamate dehydrogenase; catalyzes deamination of glutamate to alpha-ketoglutarate; fungal-specific; null mutant cannot alkalinize the environment but shows normal virulence in a blood infection model
CAGL0M02717g	1001.57	2.00263	0.114504	1.88968e-69	5.9492e-68	4.00731		SPO19	Predicted GPI-linked cell wall protein
CAGL0A03905g	5795.57	1.99404	0.1104	7.44794e-74	2.70675e-72	3.98351	HMX1	HMX1	Ortholog(s) have heme oxygenase (decyclizing) activity, role in heme catabolic process, intracellular iron ion homeostasis, response to oxidative stress and endoplasmic reticulum, membrane, nuclear outer membrane localization
CAGL0M09449g	3354.77	1.98597	0.0943071	1.77029e-99	1.05342e-97	3.9613		ECM21	Ortholog(s) have ubiquitin protein ligase binding activity and role in ubiquitin-dependent endocytosis
CAGL0M02211g	4280.26	1.985	0.124933	9.13022e-58	2.22703e-56	3.95863	PEP4	PEP4	Putative aspartyl protease Saccharopepsin precursor; expression upregulated in biofilm vs planktonic cell culture
CAGL0L12012g	282.06	1.98379	0.173786	4.27658e-31	3.68753e-30	3.9553		TMT1	Ortholog(s) have trans-aconitate 3-methyltransferase activity, role in cellular response to amino acid starvation and cytosol localization
CAGL0A04675g	342.615	1.95744	0.187254	1.73427e-26	1.18574e-25	3.88372		ATG8	Ortholog(s) have phosphatidylethanolamine binding, protein tag activity
CAGL0G00550g	1563.69	1.95734	0.122813	4.2878e-58	1.05538e-56	3.88345		HUA1	Ortholog(s) have cytoplasm localization
CAGL0F07777g	390.682	1.95093	0.179705	2.29645e-28	1.72953e-27	3.86624		ALD3	Putative aldehyde dehydrogenase; expression upregulated in biofilm vs planktonic cell culture
CAGL0K03443g	2443.71	1.9413	0.0886679	3.56679e-107	2.50833e-105	3.84051	YKU80	YKU80	Putative component of the telomeric Ku complex, involved in maintenance of telomere length and nonhomologous end joining (NHEJ) DNA repair; required for silencing at MTL3
CAGL0B00726g	46.6538	1.93705	0.331381	6.39283e-10	1.73607e-09	3.82922		GLK1	Ortholog(s) have glucokinase activity and role in glucose import, glucose metabolic process, glycolytic process, mannose metabolic process
CAGL0K08536g	2048.24	1.93639	0.120057	2.00335e-59	5.06922e-58	3.82748	APE1	APE1	Vacuolar aminopeptidase I
CAGL0J01870g	4237.94	1.92765	0.0948366	9.0776e-93	4.68145e-91	3.80436			Putative Ca2+ ATPase
CAGL0D05852g	1547.2	1.92438	0.0984684	5.32758e-86	2.36466e-84	3.79573		YLR001C	Ortholog(s) have role in macroautophagy and fungal-type vacuole membrane localization
CAGL0J08118g	939.606	1.91558	0.106452	2.77842e-73	9.80786e-72	3.77265		IST1	Ortholog(s) have ATPase inhibitor activity, role in endosome to plasma membrane protein transport, late endosome to vacuole transport via multivesicular body sorting pathway and cytoplasm, endosome localization
CAGL0D00264g	218.348	1.91498	0.18917	5.4621e-25	3.41145e-24	3.77107	NUD1		Putative nuclear phosphatase regulatory subunit; gene is downregulated in azole-resistant strain
CAGL0M08602g	6084.45	1.91297	0.0914811	4.38235e-98	2.49794e-96	3.76583	CCC2		Protein involved in reductive iron uptake; orthologs have ATPase-coupled monoatomic cation transmembrane transporter activity; null mutant shows reduced growth in the presence of iron chelators
CAGL0M12969g	450.089	1.90856	0.178625	1.49898e-27	1.08516e-26	3.75434		RCI37	Ortholog of S. cerevisiae : RCI37, C. albicans SC5314 : C5_00090C_A, C. dubliniensis CD36 : Cd36_50130, C. parapsilosis CDC317 : CPAR2_502320 and Candida tenuis NRRL Y-1498 : CANTEDRAFT_113370
CAGL0G04741g	11890.7	1.90349	0.0811046	1.00616e-122	7.67371e-121	3.74117		LEU4	Ortholog(s) have 2-isopropylmalate synthase activity, role in leucine biosynthetic process and cytoplasm, mitochondrion localization
CAGL0H05753g	696.25	1.89492	0.102098	8.74479e-78	3.43138e-76	3.719		PNG1	Ortholog(s) have metal ion binding, misfolded protein binding, peptide-N4-(N-acetyl-beta-glucosaminyl)asparagine amidase activity
CAGL0A01826g	287.034	1.89277	0.158235	7.28934e-34	7.16366e-33	3.71347	HXT5	HXT3	Ortholog(s) have glucose transmembrane transporter activity, role in glucose transmembrane transport and plasma membrane localization
CAGL0K10868g	18955.8	1.8918	0.148309	3.53497e-38	4.24432e-37	3.71099	CTA1	CTA1	Putative catalase A; gene is downregulated in azole-resistant strain; regulated by oxidative stress and glucose starvation; protein abundance increased in ace2 mutant cells
CAGL0J01661g	202.549	1.88792	0.194152	3.16874e-23	1.80808e-22	3.70102		MRX21	Has domain(s) with predicted role in transmembrane transport
CAGL0L08470g	57.9679	1.88689	0.393625	1.89933e-07	4.3451e-07	3.69836
CAGL0J04114g	3202.04	1.87533	0.123331	4.09283e-53	8.79471e-52	3.66885		ODC2	Ortholog(s) have dicarboxylic acid transmembrane transporter activity, role in mitochondrial transport and mitochondrial inner membrane localization
CAGL0F00869g	204.287	1.8678	0.17717	7.35388e-27	5.13823e-26	3.64976			Ortholog(s) have role in ascospore wall assembly and ascospore wall, prospore membrane localization
CAGL0M11902g	6291.98	1.86543	0.11536	1.04354e-59	2.65294e-58	3.64378		YOR338W	Ortholog of S. cerevisiae : FUN19 and Saccharomyces cerevisiae S288C : YAL034C
CAGL0J01551r	5.31429	1.8638	1.18412	0.00887869	0.0133848	3.63965	tV(AAC)8		tRNA-Val, predicted by tRNAscan-SE; AAC anticodon
CAGL0I02178g	9973.47	1.8621	0.0974735	3.02717e-82	1.28064e-80	3.63537		MPC2	Ortholog(s) have pyruvate transmembrane transporter activity, role in mitochondrial pyruvate transmembrane transport and mitochondrial inner membrane localization
CAGL0B03047g	168331	1.84936	0.0881073	3.8519e-98	2.21894e-96	3.6034	ILV5	ILV5	Ketol-acid reducto-isomerase; mass spectrometry data indicates this gene is likely to be protein-coding
CAGL0M04103g	611.633	1.84063	0.112754	8.97837e-61	2.3716e-59	3.58167	HXT14	HXT14	Ortholog(s) have galactose transmembrane transporter activity and role in hexose transmembrane transport
CAGL0I04378g	214.262	1.84044	0.182083	6.85667e-25	4.24816e-24	3.5812		KTR2	Ortholog(s) have mannosyltransferase activity, role in cell wall mannoprotein biosynthetic process, protein N-linked glycosylation and Golgi apparatus localization
CAGL0M09020g	63.9428	1.83541	0.340969	9.1187e-09	2.27442e-08	3.56874		SFC1	Ortholog(s) have succinate:fumarate antiporter activity and role in fumarate transport, succinate transport
CAGL0B02904g	214.447	1.83499	0.196601	1.32183e-21	6.92904e-21	3.5677	BMT6		Beta mannosyltransferase
CAGL0F07953g	163.651	1.83483	0.309017	3.489e-10	9.66884e-10	3.56728		SPG1	Ortholog of S. cerevisiae : SPG1 and Saccharomyces cerevisiae S288C : YGR236C
CAGL0B01012g	102.473	1.83381	0.282865	1.13718e-11	3.45558e-11	3.56478		GNP1	Ortholog(s) have L-proline transmembrane transporter activity, amino acid transmembrane transporter activity, role in amino acid transport, serine import across plasma membrane, transmembrane transport and plasma membrane localization
CAGL0F04191g	368.057	1.82778	0.163182	5.4395e-30	4.40942e-29	3.5499		YBL029C-A	Ortholog of S. cerevisiae : YBL029C-A, C. albicans SC5314 : C1_02060W_A, C. dubliniensis CD36 : Cd36_01920, C. parapsilosis CDC317 : CPAR2_108200 and C. auris B8441 : B9J08_000493
CAGL0I05060g	4270.26	1.81468	0.096903	4.00187e-79	1.61717e-77	3.51781		TOD6	Ortholog(s) have sequence-specific DNA binding activity and role in rDNA heterochromatin formation, regulation of transcription by RNA polymerase II, subtelomeric heterochromatin formation
CAGL0I01980g	1129.77	1.81461	0.1092	7.08891e-63	1.93871e-61	3.51765		SIP3	Putative activator of transcription; gene is upregulated in azole-resistant strain
CAGL0L07744g	1434.7	1.81448	0.156352	5.09975e-32	4.59486e-31	3.51732	ADP1	ADP1	Has domain(s) with predicted ABC-type transporter activity, ATP binding, ATPase activity and membrane localization
CAGL0B01078g	1798.51	1.81104	0.345535	1.84303e-08	4.51584e-08	3.50894		YLR177W	Putative protein; gene is upregulated in azole-resistant strain
CAGL0M13783g	1946.45	1.8043	0.124678	2.45352e-48	4.77907e-47	3.49259		UBP15	Ortholog(s) have cysteine-type deubiquitinase activity, deubiquitinase activity, endopeptidase activity, metal-dependent deubiquitinase activity
CAGL0K00847g	5936.42	1.7996	0.0727834	7.89296e-136	7.1234e-134	3.48123	CIR1	CIR1	Has domain(s) with predicted electron transfer activity
CAGL0L08338g	759.582	1.79599	0.122083	7.65224e-50	1.5404e-48	3.47255		TPM1	Putative minor isoform of tropomyosin; gene is downregulated in azole-resistant strain
CAGL0G07623g	18139.4	1.79449	0.0718225	1.21021e-138	1.1497e-136	3.46892		APE3	Ortholog(s) have aminopeptidase activity, role in protein catabolic process in the vacuole and fungal-type vacuole localization
CAGL0A03806g	48.4256	1.78868	0.353032	5.12e-08	1.21653e-07	3.45499		MUM3	Ortholog(s) have role in ascospore wall assembly
CAGL0L09229g	3536.54	1.78712	0.0753747	3.86413e-125	2.98918e-123	3.45125		AIM45	Ortholog(s) have mitochondrion localization
CAGL0M05951g	397.854	1.77926	0.198471	4.24252e-20	2.05118e-19	3.43251		FMP46	Ortholog(s) have role in negative regulation of transport
CAGL0J05126g	5559.57	1.77787	0.123164	4.20604e-48	8.10523e-47	3.42919	BNA3	BNA3	Ortholog(s) have 2-aminoadipate transaminase activity, kynurenine-oxoglutarate transaminase activity, role in kynurenic acid biosynthetic process and cytoplasm, mitochondrion localization
CAGL0F04917g	736.253	1.777	0.192176	2.85077e-21	1.45906e-20	3.42713		PIG1	Putative regulatory subunit for protein phosphatase; gene is upregulated in azole-resistant strain
CAGL0A02574g	17615.7	1.77363	0.0803232	2.74025e-109	1.97846e-107	3.41912		TRP4	Ortholog(s) have anthranilate phosphoribosyltransferase activity and role in tryptophan biosynthetic process
CAGL0C05533g	1040.83	1.76957	0.114302	6.17136e-55	1.39241e-53	3.40953		AIM6	Has domain(s) with predicted phosphoric diester hydrolase activity and role in lipid metabolic process
CAGL0L00803g	2187.67	1.76399	0.130825	2.68888e-42	4.03331e-41	3.39637		PIG2	Ortholog(s) have role in regulation of glycogen biosynthetic process
CAGL0M06633g	338.871	1.76252	0.150317	1.34951e-32	1.24916e-31	3.3929		AIM19	Protein of unknown function
CAGL0C01325g	8674.47	1.75896	0.0865319	3.78116e-93	1.98786e-91	3.38453		COX5A	Ortholog(s) have cytochrome-c oxidase activity, nitrite reductase (NO-forming) activity, role in mitochondrial electron transport, cytochrome c to oxygen and mitochondrial respiratory chain complex IV localization
CAGL0F06589g	424.787	1.75742	0.121248	1.85636e-48	3.65535e-47	3.38093		KAR5	Ortholog(s) have role in karyogamy involved in conjugation with cellular fusion and endoplasmic reticulum membrane localization
CAGL0J06028g	1683.4	1.75666	0.368071	2.27218e-07	5.16968e-07	3.37915	MEP2	MEP2	Ortholog(s) have ammonium transmembrane transporter activity, high-affinity secondary active ammonium transmembrane transporter activity
CAGL0A04433g	2429.34	1.74576	0.103682	1.25707e-64	3.56389e-63	3.35372		PRX1	Ortholog(s) have thioredoxin peroxidase activity, role in cell redox homeostasis and mitochondrion localization
CAGL0H03201g	1061.08	1.7445	0.096885	2.63227e-73	9.37745e-72	3.35079		LCL3	Ortholog of S. cerevisiae : LCL3, C. albicans SC5314 : C1_13770C_A, C. dubliniensis CD36 : Cd36_12760, C. parapsilosis CDC317 : CPAR2_201640 and C. auris B8441 : B9J08_002513
CAGL0C04191g	989.164	1.74234	0.133449	8.32066e-40	1.08832e-38	3.34578		UGA2	Ortholog(s) have succinate-semialdehyde dehydrogenase [NAD(P)+] activity and role in cellular response to oxidative stress, gamma-aminobutyric acid catabolic process, glutamate decarboxylation to succinate
CAGL0D05236g	1579.67	1.74233	0.104492	2.75082e-63	7.56128e-62	3.34575		RRT5	Has domain(s) with predicted RNA binding, nucleic acid binding activity
CAGL0B03883g	3790.4	1.73886	0.0909101	1.33652e-82	5.74385e-81	3.33771			Protein of unknown function
CAGL0G05247g	1478.78	1.73867	0.130335	1.97446e-41	2.836e-40	3.33728		UBP5	Ortholog(s) have cysteine-type deubiquitinase activity
CAGL0D01056g	1696.61	1.73717	0.097521	7.05273e-72	2.37208e-70	3.3338		MCH1	Ortholog(s) have fungal-type vacuole membrane localization
CAGL0L07898g	355.418	1.73506	0.131021	7.22802e-41	9.85887e-40	3.32894		MAK32	Ortholog of S. cerevisiae : MAK32, C. albicans SC5314 : C1_01770W_A/MAK32, C. dubliniensis CD36 : Cd36_01610, C. parapsilosis CDC317 : CPAR2_108870 and C. auris B8441 : B9J08_004663
CAGL0L12342g	3322.26	1.73248	0.0983218	2.0065e-70	6.58498e-69	3.32299			Ortholog(s) have sulfate transmembrane transporter activity, role in sulfate transport and plasma membrane localization
CAGL0M04675g	1055.95	1.73073	0.111197	1.83645e-55	4.19595e-54	3.31896		RDL1	Ortholog(s) have thiosulfate sulfurtransferase activity and role in sulfur compound metabolic process
CAGL0A00341g	149.046	1.72831	0.191552	2.68015e-20	1.31458e-19	3.31339		MPO1	Ortholog(s) have fatty acid alpha-oxygenase activity and role in fatty acid alpha-oxidation, sphingoid catabolic process
CAGL0B01925g	948.872	1.7276	0.202289	1.85321e-18	8.22553e-18	3.31175		KIN1	Ortholog(s) have protein serine/threonine kinase activity, role in positive regulation of IRE1-mediated unfolded protein response, positive regulation of exocytosis and cytoplasmic side of plasma membrane, plasma membrane localization
CAGL0C03113g	2831.45	1.72566	0.125919	1.35385e-43	2.14359e-42	3.30732		DCS1	Ortholog(s) have 5'-(N(7)-methyl 5'-triphosphoguanosine)-[mRNA] diphosphatase activity, RNA 7-methylguanosine cap binding, exoribonuclease activator activity, hydrolase activity and acting on acid anhydrides, more
CAGL0M00374g	5475.3	1.72429	0.13008	5.90292e-41	8.11277e-40	3.30418		MET5	Ortholog(s) have sulfite reductase (NADPH) activity, role in sulfate assimilation, sulfur amino acid biosynthetic process and sulfite reductase complex (NADPH) localization
CAGL0F05841g	494.989	1.71968	0.118868	2.84051e-48	5.49334e-47	3.29362		CSN9	Ortholog(s) have role in cellular response to pheromone, protein deneddylation and COP9 signalosome localization
CAGL0G07689g	1816.62	1.71499	0.0975822	5.63512e-70	1.81632e-68	3.28294		YPT52	Putative GTPase required for vacuolar protein sorting; gene is upregulated in azole-resistant strain
CAGL0E06094g	18.1772	1.71144	0.512479	0.000106239	0.000194755	3.27487			Protein of unknown function
CAGL0I07139g	4333.37	1.70741	0.178697	1.74884e-22	9.56563e-22	3.26573		LSC1	Ortholog(s) have succinate-CoA ligase (ADP-forming) activity, role in succinyl-CoA metabolic process and mitochondrial nucleoid, mitochondrion localization
CAGL0B00748g	1151.47	1.70485	0.135742	5.04738e-37	5.72989e-36	3.25994		GID7	Ortholog(s) have role in negative regulation of gluconeogenesis, proteasome-mediated ubiquitin-dependent protein catabolic process and GID complex, peroxisome localization
CAGL0L03377g	425.951	1.6961	0.172101	9.25774e-24	5.41368e-23	3.24024		SIP4	Ortholog(s) have DNA-binding transcription activator activity, RNA polymerase II-specific, RNA polymerase II cis-regulatory region sequence-specific DNA binding activity
CAGL0L03696g	914.96	1.69546	0.132498	2.51595e-38	3.06844e-37	3.23879		YNL095C	Has domain(s) with predicted role in transmembrane transport and membrane localization
CAGL0F04697g	3411.2	1.69331	0.158754	2.09596e-27	1.50926e-26	3.23398		YLR257W	Ortholog of S. cerevisiae : YLR257W and Saccharomyces cerevisiae S288C : YLR257W
CAGL0I05962g	1198.83	1.69209	0.138863	5.41029e-35	5.64484e-34	3.23124		IDS2	Ortholog(s) have protein-folding chaperone binding activity and role in chaperone-mediated protein folding, meiotic cell cycle
CAGL0M03685g	1182.98	1.69056	0.126895	2.37367e-41	3.38248e-40	3.22783		MRX6	Ortholog(s) have role in mitochondrial nucleoid organization, regulation of mitochondrial DNA metabolic process and mitochondrial chromosome, mitochondrial matrix localization
CAGL0J02904g	2520.33	1.68979	0.179472	6.79995e-22	3.60644e-21	3.22609		GIP2	Ortholog(s) have protein phosphatase regulator activity, role in glycogen metabolic process and protein phosphatase type 1 complex localization
CAGL0B01100g	998.27	1.68798	0.176786	1.91269e-22	1.04302e-21	3.22205		TFS1	Phosphatidylethanolamine-binding protein
CAGL0K03421g	648.186	1.68621	0.17338	3.4163e-23	1.9432e-22	3.21811		PGM1	Ortholog(s) have phosphoglucomutase activity
CAGL0M08470r	2.66383	1.68548	2.18889	0.0156844	0.0230603	3.21648	tE(UUC)9		tRNA-Glu, predicted by tRNAscan-SE; UUC anticodon
CAGL0E04356g	1739.59	1.68365	0.121356	1.27927e-44	2.12492e-43	3.21239		SOD2	Ortholog(s) have manganese ion binding, superoxide dismutase activity, role in reactive oxygen species metabolic process, removal of superoxide radicals and mitochondrial matrix, mitochondrion localization
CAGL0I10747g	4122.24	1.68284	0.155267	2.98109e-28	2.23892e-27	3.2106		MEP3	Ortholog(s) have ammonium transmembrane transporter activity, role in ammonium transmembrane transport, nitrogen utilization and plasma membrane localization
CAGL0B03619g	6762.54	1.68249	0.132486	7.47575e-38	8.81943e-37	3.20982		PRB1	Ortholog(s) have endopeptidase activity, peptidase activity, serine-type endopeptidase activity
CAGL0K07175r	287.677	1.67839	0.16826	2.8461e-24	1.71431e-23	3.2007			U2 snRNA
CAGL0L09295g	90.8075	1.67502	0.283919	5.05015e-10	1.38464e-09	3.19323	REC8	REC8	Ortholog(s) have chromatin binding activity
CAGL0E06006g	903.435	1.67286	0.115437	2.10019e-48	4.10561e-47	3.18846		MMT1	Ortholog(s) have role in intracellular iron ion homeostasis and mitochondrion localization
CAGL0D02618g	1756.37	1.67008	0.119452	2.78391e-45	4.74053e-44	3.18233	PEX11	PEX11	Ortholog(s) have role in fatty acid oxidation, peroxisome fission and endoplasmic reticulum, peroxisomal importomer complex, peroxisomal membrane localization
CAGL0K05357g	44808.8	1.66795	0.0756408	4.09311e-109	2.91634e-107	3.17762	GLN1	GLN1	Ortholog(s) have glutamine synthetase activity, role in ammonia assimilation cycle, glutamine biosynthetic process and nuclear periphery localization
CAGL0J06314g	3251.08	1.66692	0.0782787	1.93775e-101	1.20608e-99	3.17536		DLD2	Ortholog(s) have (R)-2-hydroxyglutarate dehydrogenase activity, D-lactate dehydrogenase (cytochrome) activity, FAD binding, actin binding activity, role in lactate catabolic process and mitochondrial matrix localization
CAGL0D01892g	11848.2	1.66657	0.0804085	3.12085e-96	1.72443e-94	3.17459		AAT2	Ortholog(s) have L-aspartate:2-oxoglutarate aminotransferase activity, ribosomal large subunit binding activity and role in aspartate biosynthetic process, negative regulation of translation in response to oxidative stress
CAGL0L02321g	990.176	1.66299	0.117095	1.3162e-46	2.37573e-45	3.16673		MET14	Ortholog(s) have adenylylsulfate kinase activity and role in sulfate assimilation, phosphoadenylyl sulfate reduction by phosphoadenylyl-sulfate reductase (thioredoxin), sulfur amino acid metabolic process
CAGL0M00308g	7.16068	1.66112	0.959192	0.00758627	0.011536	3.16262			Protein of unknown function
CAGL0M06435g	234.017	1.66037	0.190696	4.51611e-19	2.05848e-18	3.16099			Ortholog(s) have ATPase activity, role in meiotic DNA double-strand break formation, meiotic recombination checkpoint signaling, reciprocal meiotic recombination and nucleolus localization
CAGL0J08371g	175.579	1.65772	0.171136	5.25398e-23	2.95434e-22	3.15518		PRM1	Ortholog(s) have role in plasma membrane fusion involved in cytogamy, regulation of plasma membrane sterol distribution and mating projection tip localization
CAGL0J07194g	168.936	1.6559	0.170835	4.96048e-23	2.79511e-22	3.15121	PEX22	PEX22	Protein of unknown function
CAGL0G03047g	415.768	1.65383	0.187476	1.68467e-19	7.84394e-19	3.14668		DBF2	Ortholog(s) have protein serine/threonine kinase activity
CAGL0G06006g	938.635	1.65103	0.137179	3.5172e-34	3.52045e-33	3.14057		YHR138C	Ortholog(s) have endopeptidase inhibitor activity and role in vacuole fusion, non-autophagic
CAGL0J00715g	207.221	1.64721	0.173445	3.35564e-22	1.81708e-21	3.13228			Has domain(s) with predicted GTP binding, GTPase activity, role in signal transduction and membrane localization
CAGL0C04323g	386.02	1.64187	0.158107	4.43424e-26	2.96804e-25	3.12069	NTH2	NTH1	Cytosolic neutral trehalase involved in hydrolysis of intracellular trehalose
CAGL0C02365g	313.839	1.63909	0.161751	6.08933e-25	3.79444e-24	3.1147			Protein of unknown function
CAGL0L03938g	690.284	1.63822	0.161946	7.22837e-25	4.47333e-24	3.11281		YNL115C	Ortholog of S. cerevisiae : YNL115C, C. albicans SC5314 : C6_00250W_A, C. dubliniensis CD36 : Cd36_60200, C. parapsilosis CDC317 : CPAR2_603320 and C. auris B8441 : B9J08_002166
CAGL0F09207g	34481.7	1.63735	0.0826533	1.37981e-88	6.55408e-87	3.11094	BAT1	BAT2	Ortholog(s) have branched-chain-amino-acid transaminase activity, role in branched-chain amino acid biosynthetic process, branched-chain amino acid catabolic process and mitochondrial matrix localization
CAGL0J02926g	575.247	1.63718	0.115479	2.03615e-46	3.65091e-45	3.11057	PET117	PET117	Cytochrome c oxidase assembly factor; mutants are respiratory-deficient
CAGL0D01980g	3199.26	1.63648	0.114142	1.95936e-47	3.68401e-46	3.10906		TGL1	Ortholog(s) have sterol esterase activity, role in cellular lipid metabolic process, sterol metabolic process and lipid droplet, membrane localization
CAGL0J04202g	797.827	1.62833	0.146476	1.61708e-29	1.28961e-28	3.09154	HSP12	HSP12	Heat shock protein; gene is upregulated in azole-resistant strain; expression upregulated in biofilm vs planktonic cell culture
CAGL0F04741g	1436.04	1.62442	0.119375	5.6518e-43	8.7692e-42	3.08319		CMK1	Ortholog(s) have calmodulin binding, calmodulin-dependent protein kinase activity, protein kinase activity
CAGL0J04092g	554.018	1.6237	0.184702	2.2479e-19	1.03949e-18	3.08165		DSC3	Ortholog(s) have role in SREBP signaling pathway and Dsc E3 ubiquitin ligase complex, endoplasmic reticulum, fungal-type vacuole lumen localization
CAGL0C04763g	923.891	1.6224	0.115808	2.08462e-45	3.59497e-44	3.07886			Has domain(s) with predicted membrane localization
CAGL0K10890g	767.127	1.62177	0.102224	1.82877e-57	4.42089e-56	3.07751			Has domain(s) with predicted FMN binding, oxidoreductase activity
CAGL0K00341g	32.5571	1.61451	0.370894	1.98912e-06	4.22396e-06	3.06208			Protein of unknown function
CAGL0I03784g	925.726	1.61241	0.105948	4.11361e-53	8.80443e-52	3.05761		CRD1	Ortholog(s) have cardiolipin synthase (CMP-forming) activity
CAGL0M12551g	810.543	1.61105	0.173753	2.81365e-21	1.44279e-20	3.05474		RGI2	Ortholog(s) have role in energy reserve metabolic process
CAGL0K10164g	1277.88	1.60902	0.206555	1.00916e-15	3.85917e-15	3.05044		SPI1	Predicted GPI-linked protein; putative adhesin-like protein; null mutants shows reduced biofilm formation
CAGL0L00869g	1116.34	1.60667	0.0952239	1.42681e-64	4.00319e-63	3.04549		PKP1	Ortholog(s) have protein kinase activity, pyruvate dehydrogenase (acetyl-transferring) kinase activity, role in protein-containing complex assembly, regulation of mitophagy and mitochondrion localization
CAGL0H03993g	3313.29	1.60394	0.18293	2.79795e-19	1.28834e-18	3.03972	CIT1	CIT2	Ortholog(s) have citrate (Si)-synthase activity, role in acetyl-CoA catabolic process, citrate metabolic process, tricarboxylic acid cycle and mitochondrion localization
CAGL0M00880g	12587	1.60347	0.0898724	2.96719e-72	1.0234e-70	3.03873	CAR2	CAR2	Putative ornithine aminotransferase; protein abundance increased in ace2 mutant cells
CAGL0J02882g	30165.5	1.60243	0.0616433	1.59271e-149	1.835e-147	3.03653	HOM3	HOM3	Ortholog(s) have aspartate kinase activity and role in homoserine biosynthetic process, methionine biosynthetic process, threonine biosynthetic process
CAGL0M11682g	3144.83	1.59954	0.094606	5.0911e-65	1.45864e-63	3.03047		YLR108C	Has domain(s) with predicted role in protein homooligomerization
CAGL0J05830g	857.638	1.59527	0.194563	3.70756e-17	1.52789e-16	3.02152		YNL144C	Ortholog of S. cerevisiae : YNL144C and Saccharomyces cerevisiae S288C : YNL144C
CAGL0D01474g	314.452	1.59471	0.180187	1.38681e-19	6.5018e-19	3.02034			Has domain(s) with predicted role in barbed-end actin filament capping and actin cortical patch localization
CAGL0H08844g	1936.23	1.59305	0.0966365	7.56064e-62	2.04704e-60	3.01687		DDR48	Putative adhesin-like protein
CAGL0B01875g	372.756	1.59011	0.169173	8.85106e-22	4.67139e-21	3.01073		COX26	Ortholog(s) have mitochondrial inner membrane, mitochondrial respirasome, mitochondrial respiratory chain complex IV localization
CAGL0J04158g	2562.29	1.58831	0.137896	1.6726e-31	1.4751e-30	3.00698	RCN2	RCN2	Regulator of calcineurin; regulated by the calcineurin-Crz1p pathway; acts as a feedback regulator of calcineurin-dependent signaling
CAGL0F09185g	1842.72	1.58778	0.0781106	1.1778e-92	6.0168e-91	3.00587		FAU1	Ortholog(s) have 5-formyltetrahydrofolate cyclo-ligase activity and role in folic acid-containing compound biosynthetic process
CAGL0E03201g	2050.43	1.57811	0.113545	1.04867e-44	1.75264e-43	2.98579		CHO2	Ortholog(s) have phosphatidylethanolamine N-methyltransferase activity, role in phosphatidylcholine biosynthetic process and cortical endoplasmic reticulum, perinuclear endoplasmic reticulum localization
CAGL0J04048g	3151.53	1.57739	0.106617	2.53434e-50	5.17866e-49	2.9843		ISU2	Ortholog(s) have role in intracellular iron ion homeostasis, iron-sulfur cluster assembly, tRNA wobble uridine modification and mitochondrial matrix localization
CAGL0K00891g	695.161	1.57654	0.198384	2.99043e-16	1.16918e-15	2.98253		TDA10	Ortholog(s) have ATP binding activity
CAGL0H03971g	533.976	1.57484	0.152645	9.58155e-26	6.30426e-25	2.97903	YCP4		Ortholog(s) have cytoplasm, eisosome localization
CAGL0G09691g	5836.68	1.57323	0.0800243	7.9111e-87	3.59988e-85	2.97571		SER1	Ortholog(s) have O-phospho-L-serine:2-oxoglutarate aminotransferase activity and role in L-serine biosynthetic process, purine nucleobase biosynthetic process, serine family amino acid biosynthetic process
CAGL0H02717g	132.092	1.5699	0.229924	1.39595e-12	4.48342e-12	2.96884		PUS5	Ortholog(s) have pseudouridylate synthase activity, role in pseudouridine synthesis, rRNA modification and mitochondrion localization
CAGL0M06611g	477.139	1.56969	0.123005	4.36639e-38	5.20793e-37	2.96841		AVT7	Protein of unknown function
CAGL0F01243g	12098.1	1.56524	0.0753393	4.32658e-97	2.4153e-95	2.95927		MDM38	Ortholog(s) have mitochondrial ribosome binding activity
CAGL0I10516g	10977.8	1.56292	0.171438	1.23634e-20	6.13073e-20	2.95451		YGR130C	Ortholog(s) have role in cellular response to glucose starvation, protein localization to eisosome filament and eisosome localization
CAGL0M07293g	14773.5	1.5617	0.0876199	4.74956e-72	1.61754e-70	2.95201	PDR12	PDR12	Putative ABC transporter of weak organic acids; gene is downregulated in azole-resistant strain
CAGL0K04939g	1079.16	1.56164	0.111398	1.96057e-45	3.39185e-44	2.95189		PPN2	Ortholog(s) have endopolyphosphatase activity, role in polyphosphate catabolic process and fungal-type vacuole, vacuolar lumen localization
CAGL0L06138g	6921.01	1.56061	0.0855324	3.67862e-75	1.38331e-73	2.94978	TPN1	TPN1	Ortholog(s) have vitamin transmembrane transporter activity, role in vitamin transport and plasma membrane localization
CAGL0J04884g	367.063	1.56022	0.146536	3.01377e-27	2.14449e-26	2.94898		UBX6	Ortholog(s) have role in sporulation resulting in formation of a cellular spore, ubiquitin-dependent protein catabolic process and nucleus localization
CAGL0I06072g	1352.49	1.55911	0.141503	5.07549e-29	3.9095e-28	2.94672		VPS35	Ortholog(s) have cargo adaptor activity and role in intracellular protein transport, protein retention in Golgi apparatus, retrograde transport, endosome to Golgi
CAGL0D05170g	2142.1	1.55641	0.134298	7.68761e-32	6.83554e-31	2.94121	PHO4	PHO4	Transcription factor regulated by cyclin/cyclin-dependent kinase (CDK)/CDK inhibitor complex composed of Pho80p/Pho85p/Pho81p; required for expression of phosphate starvation genes
CAGL0K04367g	10659.6	1.55589	0.301211	3.55694e-08	8.5376e-08	2.94015		MUP1	Ortholog(s) have L-methionine secondary active transmembrane transporter activity, role in methionine import across plasma membrane, sulfur amino acid transport and plasma membrane localization
CAGL0E03674g	1401.73	1.55459	0.133385	3.52476e-32	3.20783e-31	2.93751	TPO1_2	TPO1	Putative drug:H+ antiporter, involved in efflux of clotrimazole; required for resistance to clotrimazole and other drugs; involved in virulence and biofilm formation
CAGL0I05632g	2671.72	1.55306	0.122927	2.3499e-37	2.70163e-36	2.93438	PHO91	PHO91	Ortholog(s) have glycerol-3-phosphate transmembrane transporter activity, inorganic phosphate transmembrane transporter activity
CAGL0J01699g	814.541	1.54478	0.123646	1.37462e-36	1.53475e-35	2.91759		MRA1	Protein of unknown function
CAGL0H07469g	296.054	1.54284	0.134837	4.33078e-31	3.72833e-30	2.91368		ICS2	Putative adhesin-like protein; null mutant shows reduced biofilm formation
CAGL0I09130g	1329.73	1.54269	0.0913578	1.17227e-64	3.34097e-63	2.91338		PTR3	Ortholog(s) have role in response to amino acid and plasma membrane localization
CAGL0I10340g	1240.82	1.54228	0.0874612	2.17284e-70	7.08792e-69	2.91254	PWP5		Cell wall adhesin; predicted GPI anchor; contains tandem repeats; belongs to adhesin cluster II
CAGL0M13101g	904.696	1.54062	0.156441	1.15773e-23	6.74099e-23	2.9092		SFK1	Protein of unknown function
CAGL0C00539g	1396.1	1.5405	0.113244	6.48147e-43	9.97078e-42	2.90896		AGP2	Ortholog(s) have role in positive regulation of (R)-carnitine transmembrane transport, positive regulation of polyamine transmembrane transport and endoplasmic reticulum membrane, fungal-type vacuole membrane, plasma membrane localization
CAGL0I05698g	1955.59	1.5358	0.144295	3.12347e-27	2.21672e-26	2.89949			Has domain(s) with predicted 6-phosphofructokinase activity, ATP binding activity, role in fructose 6-phosphate metabolic process, glycolytic process and cytoplasm localization
CAGL0C01551g	4690.47	1.53566	0.0864649	2.46757e-71	8.24809e-70	2.89921		TOS8	Ortholog(s) have RNA polymerase II cis-regulatory region sequence-specific DNA binding, RNA polymerase II-specific DNA-binding transcription factor binding activity and role in negative regulation of transcription by RNA polymerase II
CAGL0E04548g	135.21	1.53543	0.270778	2.25771e-09	5.90888e-09	2.89875		MCO10	Ortholog(s) have role in calcium ion homeostasis and mitochondrial proton-transporting ATP synthase complex localization
CAGL0K12760g	537.601	1.52958	0.115567	9.6024e-41	1.29993e-39	2.88702		LAM5	Ortholog(s) have sterol transfer activity and endoplasmic reticulum-plasma membrane contact site, mitochondria-associated endoplasmic reticulum membrane, nucleus-vacuole junction, perinuclear endoplasmic reticulum membrane localization
CAGL0I05896g	2993.65	1.52845	0.153342	3.61491e-24	2.16295e-23	2.88477	YAK1	YAK1	Putative serine-threonine protein kinase, involved in biofilm formation, required for expression of adhesin genes EPA6 and EPA7
CAGL0I06578g	722.957	1.52809	0.104397	2.84581e-49	5.66546e-48	2.88404	YEY2	YER152C	Ortholog(s) have 2-aminoadipate transaminase activity
CAGL0L10538g	3307.23	1.5243	0.0963771	2.92269e-57	7.03395e-56	2.87647		PAN5	Has domain(s) with predicted 2-dehydropantoate 2-reductase activity, oxidoreductase activity and role in pantothenate biosynthetic process
CAGL0L03135g	1423.43	1.52391	0.11373	1.05295e-41	1.53489e-40	2.87569		SPO14	Putative phospholipase D; gene is upregulated in azole-resistant strain
CAGL0M08206g	11416.1	1.51838	0.106168	3.27019e-47	6.06441e-46	2.8647		TOH1	Protein of unknown function
CAGL0M13937g	1360.91	1.51745	0.184299	3.00981e-17	1.24699e-16	2.86285		GLC8	Ortholog(s) have enzyme activator activity and role in chromosome segregation
CAGL0K06127g	28.421	1.51723	0.403645	2.65925e-05	5.15384e-05	2.86241		ECM11	Ortholog(s) have role in reciprocal meiotic recombination, replication-born double-strand break repair via sister chromatid exchange, synaptonemal complex organization and nucleus, synaptonemal complex localization
CAGL0F03707g	1663.19	1.51596	0.148558	3.17248e-25	2.00689e-24	2.8599			Has domain(s) with predicted ATP binding, protein kinase activity and role in protein phosphorylation
CAGL0G02739g	162.346	1.51563	0.20119	8.31863e-15	3.0395e-14	2.85924		XBP1	Ortholog(s) have DNA-binding transcription factor activity, DNA-binding transcription factor activity, RNA polymerase II-specific activity, role in negative regulation of transcription by RNA polymerase II and nucleus localization
CAGL0A03102g	4294.16	1.50963	0.095762	1.06816e-56	2.5258e-55	2.84736	ARO10	ARO10	Ortholog(s) have carboxy-lyase activity, phenylpyruvate decarboxylase activity
CAGL0J05104g	758.543	1.50941	0.17584	1.52553e-18	6.79898e-18	2.84693		YHC3	Ortholog(s) have role in arginine transmembrane transport, lysine transport, regulation of intracellular pH and cell division site, cell tip, cytoplasm, fungal-type vacuole, fungal-type vacuole membrane localization
CAGL0G01122g	1880.58	1.5092	0.117984	3.13751e-38	3.80081e-37	2.84652		YGR035C	Putative protein; gene is upregulated in azole-resistant strain
CAGL0J02398g	2068.85	1.49991	0.116794	1.61877e-38	1.9922e-37	2.82825		HIS6	Ortholog(s) have 1-(5-phosphoribosyl)-5-[(5-phosphoribosylamino)methylideneamino]imidazole-4-carboxamide isomerase activity and role in histidine biosynthetic process
CAGL0B04059g	1699.71	1.49975	0.0840742	6.29487e-72	2.13042e-70	2.82794		TES1	Ortholog(s) have acyl-CoA hydrolase activity, role in fatty acid beta-oxidation, fatty acid oxidation and peroxisome localization
CAGL0L11110g	5369.91	1.49872	0.0753841	1.01764e-88	4.87656e-87	2.82592	CNA1	CNA1	Catalytic subunit of calcineurin, calcium/calmodulin-dependent Ser/Thr-specific protein phosphatase; regulates stress-responding transcription factor Crz1p; involved in thermotolerance, response to ER stress, cell wall integrity, virulence
CAGL0I04620g	506.52	1.49464	0.183397	6.25914e-17	2.54454e-16	2.81794		CST26	Ortholog(s) have acyltransferase activity and role in phosphatidylinositol acyl-chain remodeling
CAGL0D02574g	590.793	1.49262	0.125208	1.58302e-33	1.53621e-32	2.814	PEX6	PEX6	Has domain(s) with predicted ATP binding, ATPase activity
CAGL0A00517g	3493.05	1.49123	0.107448	1.53752e-44	2.53831e-43	2.81128		PMC1	Ortholog(s) have P-type calcium transporter activity, role in calcium ion transport, intracellular calcium ion homeostasis, transmembrane transport and fungal-type vacuole membrane localization
CAGL0K05665g	4098.74	1.48944	0.0805137	3.69851e-77	1.42039e-75	2.8078			Has domain(s) with predicted pyridoxal phosphate binding activity and role in transsulfuration
CAGL0G04455g	30.8379	1.48265	0.397818	3.03511e-05	5.85923e-05	2.79461		IME2	Ortholog(s) have protein kinase activity, role in negative regulation of DNA replication origin binding, regulation of meiotic nuclear division and nucleus localization
CAGL0K01683g	9766.76	1.47618	0.102739	1.40909e-47	2.67727e-46	2.78211	GPD1	GPD2	Putative cytoplasmic glycerol-3-phosphate dehydrogenase (NAD+); protein abundance increased in ace2 mutant cells
CAGL0F00649g	369.061	1.47131	0.417612	6.21786e-05	0.000116787	2.77273		RCK2	Has domain(s) with predicted ATP binding, protein kinase activity and role in protein phosphorylation
CAGL0D05148g	560.722	1.47091	0.127754	2.06041e-31	1.80244e-30	2.77196			Has domain(s) with predicted mitochondrion autophagosome adaptor activity and role in mitophagy
CAGL0M10439g	1790.33	1.46985	0.124395	6.04128e-33	5.67944e-32	2.76994	NTH1	NTH2	Cytosolic neutral trehalase involved in hydrolysis of intracellular trehalose
CAGL0H06259g	2615.02	1.46902	0.0899291	1.00672e-60	2.63352e-59	2.76835		PSK2	Significant homology to PAS domain containing protein kinase
CAGL0K04785g	97.4575	1.46723	0.224722	1.1773e-11	3.56947e-11	2.7649		MRX7	Ortholog of S. cerevisiae : MRX7, C. albicans SC5314 : C6_00120W_A, C. dubliniensis CD36 : Cd36_19820, C. parapsilosis CDC317 : CPAR2_603375 and C. auris B8441 : B9J08_005197
CAGL0C03960g	214.725	1.46684	0.165028	1.12919e-19	5.32163e-19	2.76415			Has domain(s) with predicted glycosyltransferase activity and role in protein glycosylation
CAGL0J02024g	116.365	1.46251	0.212875	1.12403e-12	3.6425e-12	2.75588			Protein of unknown function
CAGL0G02893g	2899.88	1.46231	0.0811796	2.78931e-73	9.80786e-72	2.75549		POS5	Ortholog(s) have NADH kinase activity, role in NADP biosynthetic process, cellular response to oxidative stress, iron-sulfur cluster assembly and mitochondrial matrix localization
CAGL0H02101g	722.935	1.4605	0.215959	2.33796e-12	7.40788e-12	2.75205		RTC3	Ortholog(s) have role in RNA metabolic process
CAGL0H00682g	2217.41	1.45718	0.11473	1.06358e-37	1.24122e-36	2.74571		YMR196W	Has domain(s) with predicted Glc3Man9GlcNAc2 oligosaccharide glucosidase activity and role in carbohydrate metabolic process, oligosaccharide metabolic process
CAGL0M04125g	1828.64	1.45694	0.0977055	4.45853e-51	9.28574e-50	2.74526		YNL320W	Ortholog of S. cerevisiae : YNL320W, C. albicans SC5314 : CR_10500C_A, C. dubliniensis CD36 : Cd36_35340, C. parapsilosis CDC317 : CPAR2_200350 and C. auris B8441 : B9J08_001244
CAGL0F04631g	54.2415	1.4555	0.27485	2.14453e-08	5.22856e-08	2.74251		MOH1	Ortholog of S. cerevisiae : MOH1, C. albicans SC5314 : C4_03430W_A/MOH1, C. dubliniensis CD36 : Cd36_43220, C. parapsilosis CDC317 : CPAR2_403470 and C. auris B8441 : B9J08_003595
CAGL0G06688g	2774.15	1.45236	0.0893541	3.36002e-60	8.70551e-59	2.73655	MET4	MET4	bZIP domain-containing protein
CAGL0K07183g	1263.98	1.4519	0.128259	1.88263e-30	1.55167e-29	2.73568			Protein of unknown function
CAGL0J07062g	9397.32	1.45117	0.124581	4.23877e-32	3.83828e-31	2.73429		CAR1	Ortholog(s) have arginase activity, manganese ion binding, ornithine carbamoyltransferase inhibitor activity, zinc ion binding activity
CAGL0J11704g	1312.14	1.44595	0.111283	2.46628e-39	3.14974e-38	2.72443		MVP1	Ortholog(s) have phosphatidylinositol-3-phosphate binding activity, role in plasma membrane tubulation, protein targeting to vacuole, retrograde transport, endosome to Golgi and cytoplasm, endosome, nucleus localization
CAGL0B02882g	126.061	1.44482	0.195229	2.52075e-14	9.00981e-14	2.72228	BMT2		Beta mannosyltransferase; transmembrane domain protein similar to C. albicans WRY family; gene is downregulated in azole-resistant strain
CAGL0D04026g	271.81	1.44379	0.145507	6.28471e-24	3.7112e-23	2.72034		UGA1	Ortholog(s) have 4-aminobutyrate transaminase activity, 4-aminobutyrate:2-oxoglutarate transaminase activity, pyridoxal phosphate binding activity and role in gamma-aminobutyric acid catabolic process, glutamate metabolic process
CAGL0G05610g	1930.5	1.44327	0.0937755	2.89941e-54	6.40829e-53	2.71937		DTD1	Ortholog(s) have D-leucyl-tRNA(Leu) deacylase activity, D-tyrosyl-tRNA(Tyr) deacylase activity and role in D-leucine catabolic process, D-tyrosine catabolic process, tRNA metabolic process
CAGL0E05280g	8041.25	1.44215	0.102952	2.67823e-45	4.58943e-44	2.71725	GRE2(B)		Putative methylglyoxal reductase (NADPH-dependent)
CAGL0M12364g	41.9663	1.4381	0.332802	2.69693e-06	5.66701e-06	2.70964			Protein of unknown function
CAGL0F01221g	1304.3	1.43647	0.118199	9.29303e-35	9.54873e-34	2.70657		MIM1	Ortholog(s) have role in mitochondrial outer membrane translocase complex assembly, protein insertion into mitochondrial outer membrane and mitochondrial outer membrane localization
CAGL0E01705g	2120.62	1.43208	0.123272	6.69986e-32	5.97689e-31	2.69836		MDH2	Ortholog(s) have L-malate dehydrogenase activity, role in gluconeogenesis, protein import into peroxisome matrix and cytosol, nuclear periphery localization
CAGL0A01496r	5.7732	1.43121	0.980783	0.0147234	0.0217529	2.69674	tF(GAA)1		tRNA-Phe, predicted by tRNAscan-SE; GAA anticodon
CAGL0J03058g	452.339	1.43075	0.176079	8.15853e-17	3.29199e-16	2.69587	ICL1	ICL1	Predicted isocitrate lyase that converts isocitrate to glyoxylate and succinate in glyoxalate cycle; required for growth on acetate, ethanol or oleic acid; required for virulence in mouse
CAGL0K07678g	143.536	1.42939	0.19353	2.86157e-14	1.0181e-13	2.69333			Protein of unknown function
CAGL0H10120g	291.308	1.42522	0.179471	3.75722e-16	1.46159e-15	2.68556		MRX18	Ortholog(s) have glucan endo-1,6-beta-glucosidase activity and role in fungal-type cell wall beta-glucan metabolic process, fungal-type cell wall disassembly involved in conjugation with cellular fusion
CAGL0J06402g	10131.9	1.42485	0.313923	9.26448e-07	2.00588e-06	2.68486		LYS20	Ortholog(s) have homocitrate synthase activity, role in DNA repair, lysine biosynthetic process via aminoadipic acid and nucleus localization
CAGL0A02002g	233.628	1.42478	0.190907	1.57729e-14	5.69781e-14	2.68474		IGD1	Ortholog of S. cerevisiae : YOL024W and Saccharomyces cerevisiae S288C : YOL024W
CAGL0A01430g	40393	1.42455	0.0681262	1.17799e-97	6.6446e-96	2.68431	TRP5	TRP5	Putative tryptophan synthase; protein abundance increased in ace2 mutant cells
CAGL0G08019g	1964.32	1.42434	0.103915	1.60009e-43	2.52609e-42	2.68391		ILT1	Ortholog(s) have plasma membrane localization
CAGL0I03300g	2103.84	1.42184	0.103205	6.46948e-44	1.03646e-42	2.67928		BUD16	Ortholog(s) have role in pyridoxal phosphate biosynthetic process and peroxisome localization
CAGL0K02805g	276.63	1.41995	0.151767	1.59826e-21	8.32169e-21	2.67577	IPC1		Predicted inositolphosphorylceramide (IPC) synthase, catalyzes the essential step in sphingolipid biosynthesis; potential antifungal drug target
CAGL0A02024g	772.654	1.41723	0.112888	7.24907e-37	8.21207e-36	2.67072		LAG2	Ortholog(s) have role in negative regulation of protein ubiquitination
CAGL0G00880r	3.63568	1.41603	1.27558	0.0235068	0.0336299	2.66851	tE(UUC)1		tRNA-Glu, predicted by tRNAscan-SE; UUC anticodon
CAGL0M01452g	794.253	1.41514	0.105582	1.11392e-41	1.61713e-40	2.66685		PEP7	Ortholog(s) have phosphatidylinositol-3-phosphate binding activity and role in Golgi to endosome transport, Golgi to vacuole transport, vacuole inheritance, vesicle docking involved in exocytosis, vesicle fusion
CAGL0B02755g	864.716	1.41236	0.107924	7.64189e-40	1.00439e-38	2.66173			Ortholog of S. cerevisiae : YLR361C-A and Saccharomyces cerevisiae S288C : YLR361C-A
CAGL0H03135g	502.013	1.4112	0.124467	1.64399e-30	1.36747e-29	2.65958	MFalpha	MF(ALPHA)2	Mating pheromone alpha1 precursor
CAGL0K12958g	2369.45	1.41048	0.143844	2.0149e-23	1.16071e-22	2.65826		YML131W	Putative stress-induced alcohol dehydrogenase; gene is upregulated in azole-resistant strain
CAGL0M12947g	558.063	1.41007	0.117905	1.11605e-33	1.0889e-32	2.65751	PUP1		Mitochondria-localized protein; gene is upregulated in azole-resistant strain
CAGL0G06094g	824.529	1.40281	0.109651	3.5253e-38	4.24212e-37	2.64415		IGO2	Ortholog(s) have protein-containing complex binding activity
CAGL0B02695g	502.42	1.40142	0.122253	4.00923e-31	3.46251e-30	2.64161		RMD5	Ortholog(s) have ubiquitin protein ligase activity and role in negative regulation of gluconeogenesis, proteasome-mediated ubiquitin-dependent protein catabolic process, ubiquitin-dependent protein catabolic process
CAGL0D00748g	2042.52	1.39775	0.0997676	1.94681e-45	3.37884e-44	2.6349		COX9	Ortholog(s) have cytochrome-c oxidase activity, role in mitochondrial electron transport, cytochrome c to oxygen and mitochondrial respiratory chain complex IV localization
CAGL0H01111g	55.2098	1.39437	0.300155	6.10472e-07	1.34817e-06	2.62873		MGP12	Ortholog of S. cerevisiae : MGP12, C. albicans SC5314 : C3_03200C_A, C. dubliniensis CD36 : Cd36_83160, C. parapsilosis CDC317 : CPAR2_101820 and Candida tenuis NRRL Y-1498 : CANTEDRAFT_113333
CAGL0F09163g	885.083	1.39326	0.104886	5.71237e-41	7.87086e-40	2.62671		FMP10	Ortholog of S. cerevisiae : FMP10, C. albicans SC5314 : C5_04770W_A, C. dubliniensis CD36 : Cd36_54380, C. parapsilosis CDC317 : CPAR2_101110 and Candida tenuis NRRL Y-1498 : CANTEDRAFT_123298
CAGL0G07601g	2355.41	1.39287	0.104567	3.49731e-41	4.88091e-40	2.626		YBR287W	Has domain(s) with predicted role in transmembrane transport and membrane localization
CAGL0M01870g	1270.2	1.39143	0.151786	9.32307e-21	4.67016e-20	2.62338			Putative zinc finger protein; gene is upregulated in azole-resistant strain
CAGL0M10571g	2194.78	1.38914	0.111286	1.81942e-36	2.01064e-35	2.61923		ARE2	Ortholog(s) have ergosterol O-acyltransferase activity, role in ergosterol metabolic process, lipid droplet formation and cortical endoplasmic reticulum, endoplasmic reticulum, perinuclear endoplasmic reticulum localization
CAGL0G06842g	2654.18	1.38562	0.127811	3.38892e-28	2.53117e-27	2.61284		BBC1	Ortholog(s) have myosin I tail binding activity, role in actin cytoskeleton organization, negative regulation of Arp2/3 complex-mediated actin nucleation and actin cortical patch localization
CAGL0G08624g	6078.2	1.38497	0.153454	3.46253e-20	1.6922e-19	2.61167	QDR2	QDR1	Drug:H+ antiporter of the Major Facilitator Superfamily, confers imidazole drug resistance, involved in quinidine/multidrug efflux; gene is activated by Pdr1p; upregulated in azole-resistant strain
CAGL0M08184g	333.108	1.38483	0.13837	2.81112e-24	1.69513e-23	2.61141	STE3	STE3	Putative a-factor pheromone receptor
CAGL0F00253g	11307.4	1.384	0.0737432	2.7144e-79	1.10515e-77	2.6099		TRP3	Ortholog(s) have anthranilate synthase activity, indole-3-glycerol-phosphate lyase activity, phosphoribosylanthranilate isomerase activity and role in tryptophan biosynthetic process
CAGL0H03663g	463.461	1.38368	0.127923	5.76212e-28	4.23939e-27	2.60933		IDP3	Ortholog(s) have isocitrate dehydrogenase (NADP+) activity, role in fatty acid beta-oxidation and cytoplasm, peroxisome localization
CAGL0J09284g	879.492	1.38342	0.105076	2.84438e-40	3.76585e-39	2.60885		YDL129W	Ortholog of S. cerevisiae : YDL129W and Saccharomyces cerevisiae S288C : YDL129W
CAGL0H03333g	867.756	1.38121	0.0967629	6.2275e-47	1.14312e-45	2.60486		MPC1	Ortholog(s) have pyruvate transmembrane transporter activity, role in mitochondrial pyruvate transmembrane transport and mitochondrial inner membrane localization
CAGL0J09812g	6684.1	1.37873	0.173491	3.67357e-16	1.43008e-15	2.6004	TPS1	TPS1	Ortholog(s) have alpha,alpha-trehalose-phosphate synthase (UDP-forming) activity, trehalose-phosphatase activity
CAGL0L09207g	989.953	1.37762	0.0925572	8.29591e-51	1.70807e-49	2.59839		YPR003C	Has domain(s) with predicted secondary active sulfate transmembrane transporter activity, role in sulfate transport, transmembrane transport and membrane localization
CAGL0M11000g	1206.63	1.37637	0.210072	1.07824e-11	3.28384e-11	2.59614		EGO2	Ortholog(s) have cytosol localization
CAGL0K04851g	309.323	1.37537	0.163076	6.65929e-18	2.86646e-17	2.59434	PEX17	PEX17	Ortholog(s) have role in protein import into peroxisome matrix, docking and peroxisomal importomer complex, peroxisomal membrane localization
CAGL0L10868g	10410.2	1.372	0.0787447	1.04615e-68	3.2371e-67	2.58829		FSF1	Ortholog(s) have role in cellular response to anoxia
CAGL0B02431g	1727.37	1.37186	0.163046	7.78516e-18	3.33518e-17	2.58805		NDI1	Ortholog(s) have NADH dehydrogenase (ubiquinone) activity, role in NADH oxidation, mitochondrial electron transport, NADH to ubiquinone, positive regulation of apoptotic process and mitochondrial matrix, mitochondrion localization
CAGL0M00132g	1979.62	1.36985	0.0987842	2.00563e-44	3.30106e-43	2.58443	EPA12		Putative adhesin-like cell wall protein; belongs to adhesin cluster I
CAGL0J03080g	3410.39	1.36935	0.34153	9.52231e-06	1.90693e-05	2.58354		RGI1	Ortholog(s) have role in energy reserve metabolic process and cell periphery localization
CAGL0L06292g	281.167	1.36782	0.177363	2.44114e-15	9.12268e-15	2.5808		TVP15	Ortholog(s) have role in vesicle-mediated transport and Golgi membrane localization
CAGL0M07634g	658.568	1.36684	0.105037	2.07877e-39	2.68012e-38	2.57905	EFG1	SOK2	Transcription factor involved in control of biofilm formation
CAGL0F04719g	2100.8	1.35995	0.328856	6.25898e-06	1.27559e-05	2.56676		GSY2	Ortholog(s) have glycogen (starch) synthase activity, role in glycogen biosynthetic process and cytoplasm localization
CAGL0H02695g	1613.35	1.35806	0.373034	4.80251e-05	9.11517e-05	2.56341		GLG2	Ortholog(s) have glycogenin glucosyltransferase activity and role in glycogen biosynthetic process
CAGL0L04378g	285.411	1.35761	0.175354	1.95664e-15	7.34756e-15	2.56261		PNS1	Has domain(s) with predicted transmembrane transporter activity and role in transmembrane transport
CAGL0C01749g	3446.6	1.35556	0.151364	6.76059e-20	3.23397e-19	2.55897		YBR242W	Ortholog(s) have 5'-deoxynucleotidase activity, GMP 5'-nucleotidase activity and role in deoxyribonucleoside monophosphate catabolic process
CAGL0G06952g	2878.79	1.35247	0.105763	3.92934e-38	4.70739e-37	2.55349	PHM3		Ortholog(s) have calmodulin binding, inositol hexakisphosphate binding, polyphosphate kinase activity
CAGL0K04037g	5485.95	1.35026	0.094084	2.23739e-47	4.1922e-46	2.54958	FKS2	GSC2	Putative 1,3-beta-glucan synthase component; functionally redundant with Fks1p; "hot spot" mutations in FKS2 confer resistance to echinocandins
CAGL0I01672g	504.934	1.34658	0.162067	1.95968e-17	8.18801e-17	2.54309		HUL4	Ortholog(s) have TRAMP complex localization
CAGL0A03344g	720.483	1.34655	0.134561	2.91894e-24	1.75234e-23	2.54304		ASI1	Ortholog(s) have ubiquitin-protein transferase activity and role in cellular response to amino acid stimulus, proteasome-mediated ubiquitin-dependent protein catabolic process, ubiquitin-dependent protein catabolic process
CAGL0J09020g	1843.82	1.34551	0.131765	3.60317e-25	2.27138e-24	2.54121	SNF3	RGT2	Putative plasma membrane high affinity glucose sensor, required for growth under glucose-limiting conditions; null mutant in the CBS138 background shows increased virulence
CAGL0G09064g	553.957	1.34502	0.211623	4.08366e-11	1.19594e-10	2.54034		YIG1	Ortholog(s) have role in glycerol biosynthetic process and cytosol, nucleus localization
CAGL0L04730g	1030.89	1.32927	0.122839	1.06739e-27	7.77918e-27	2.51276		SHY1	Ortholog(s) have unfolded protein binding activity, role in mitochondrial cytochrome c oxidase assembly and membrane, mitochondrial inner membrane localization
CAGL0F03267g	1256.24	1.32898	0.131844	1.42247e-24	8.72331e-24	2.51226		LAM4	Ortholog(s) have sterol binding, sterol transfer activity, role in sterol transport and cortical endoplasmic reticulum localization
CAGL0E02145g	667.556	1.31725	0.154529	3.20229e-18	1.40636e-17	2.4919		SKM1	Ortholog(s) have role in negative regulation of gene expression, negative regulation of transcription by RNA polymerase II, septum digestion after cytokinesis, sterol import and nucleus, plasma membrane localization
CAGL0M10395g	1647.27	1.31584	0.102643	2.73875e-38	3.32519e-37	2.48947			Protein of unknown function
CAGL0L04686g	44.9547	1.31499	0.307164	3.69488e-06	7.6424e-06	2.48801		CLD1	Ortholog(s) have phospholipase A2 activity, role in cardiolipin acyl-chain remodeling, cardiolipin metabolic process and mitochondrial inner membrane, mitochondrion localization
CAGL0M04059g	1950.56	1.3147	0.113459	1.00292e-31	8.88839e-31	2.4875		PHA2	Ortholog(s) have prephenate dehydratase activity and role in L-phenylalanine biosynthetic process
CAGL0I04444g	2289.83	1.31281	0.109996	1.62867e-33	1.57769e-32	2.48425		ADE1	Ortholog(s) have phosphoribosylaminoimidazolesuccinocarboxamide synthase activity
CAGL0B00572g	43.2565	1.31224	0.316847	6.78264e-06	1.37971e-05	2.48328			Protein of unknown function
CAGL0J07172g	768.199	1.31193	0.152867	1.94914e-18	8.64424e-18	2.48273		SCP1	Ortholog(s) have actin filament binding, protein-macromolecule adaptor activity, role in actin crosslink formation, actin cytoskeleton organization, actin filament organization, mitotic cytokinesis and actin cortical patch localization
CAGL0G01738g	180.781	1.31178	0.252297	4.01753e-08	9.60484e-08	2.48247			Protein of unknown function
CAGL0K08338g	5204.95	1.31013	0.122379	2.0817e-27	1.50099e-26	2.47963			Protein of unknown function
CAGL0E01815g	673.832	1.30826	0.122306	2.25307e-27	1.61809e-26	2.47643	YPS8		Putative aspartic protease; predicted GPI-anchor; member of a YPS gene cluster that is required for virulence in mice; induced in response to low pH and high temperature
CAGL0K05137g	977.927	1.30698	0.100371	2.11261e-39	2.71729e-38	2.47422	ATH1	ATH1	Secreted acid trehalase, catalyzes hydrolysis of external trehalose; involved in virulence
CAGL0K10604g	1671.06	1.30692	0.107554	1.22505e-34	1.25399e-33	2.47414		CMK2	Ortholog(s) have calmodulin-dependent protein kinase activity, role in signal transduction and cytoplasm localization
CAGL0J11550g	194.798	1.30622	0.225691	1.47732e-09	3.91567e-09	2.47293		YNL195C	Ortholog of S. cerevisiae : YNL195C and Saccharomyces cerevisiae S288C : YNL195C
CAGL0F07513g	653.51	1.30513	0.150279	7.92025e-19	3.56807e-18	2.47105		MBR1	Ortholog(s) have role in aerobic respiration
CAGL0G09977g	3891.9	1.30263	0.0994346	7.12323e-40	9.38499e-39	2.46678	GDB1	GDB1	Ortholog(s) have 4-alpha-glucanotransferase activity, amylo-alpha-1,6-glucosidase activity and role in glycogen catabolic process
CAGL0E06380g	174.804	1.30112	0.267922	2.40361e-07	5.45496e-07	2.46421		NNR2	Ortholog(s) have ATP-dependent NAD(P)H-hydrate dehydratase activity and role in nicotinamide nucleotide metabolic process
CAGL0G00462g	87.2079	1.29968	0.24395	2.03819e-08	4.98501e-08	2.46174		GSR1	Ortholog of S. cerevisiae : YGR273C and Saccharomyces cerevisiae S288C : YGR273C
CAGL0M08552g	2749.03	1.29528	0.140167	5.27425e-21	2.66667e-20	2.45425		PMP3	Ortholog(s) have phosphatidic acid binding, phosphatidylinositol-3,5-bisphosphate binding, phosphatidylinositol-3-phosphate binding, sphingolipid binding activity and role in monoatomic cation transport, regulation of membrane potential
CAGL0K06853g	2490.41	1.29407	0.0766404	1.28843e-64	3.63376e-63	2.45219		PCS60	Ortholog(s) have mRNA binding, oxalate-CoA ligase activity, role in oxalate catabolic process and peroxisomal matrix, peroxisomal membrane localization
CAGL0H09328g	1363.01	1.29091	0.130825	1.30627e-23	7.57329e-23	2.44683		QCR9	Ortholog(s) have ubiquinol-cytochrome-c reductase activity and role in aerobic respiration, mitochondrial electron transport, ubiquinol to cytochrome c, mitochondrial respiratory chain complex III assembly
CAGL0E05082g	1028.54	1.2909	0.138072	1.91596e-21	9.91866e-21	2.44681	PEX14	PEX14	Ortholog(s) have protein-macromolecule adaptor activity, role in protein import into peroxisome matrix, docking and peroxisomal importomer complex, peroxisomal membrane, peroxisome localization
CAGL0B03201g	334.748	1.2896	0.174471	3.16124e-14	1.12136e-13	2.4446		FPT1	Ortholog of S. cerevisiae : YKR011C and Saccharomyces cerevisiae S288C : YKR011C
CAGL0L07546g	11856	1.28927	0.0977837	2.00364e-40	2.67895e-39	2.44405		BAP3	Ortholog(s) have amino acid transmembrane transporter activity and role in amino acid transport, transmembrane transport
CAGL0H00737g	2651.04	1.28716	0.14316	5.35899e-20	2.57946e-19	2.44048		GYL1	Ortholog(s) have GTPase activator activity and role in endoplasmic reticulum to Golgi vesicle-mediated transport, vesicle-mediated transport
CAGL0C00275g	4600.68	1.2778	0.131526	5.76138e-23	3.22625e-22	2.42469	HSP31		Putative cysteine protease; protein differentially expressed in azole resistant strain; gene is upregulated in azole-resistant strain
CAGL0M05533g	1313.83	1.27641	0.0911164	2.99511e-45	5.0525e-44	2.42236	DUR1,2	DUR12	Has domain(s) with predicted ATP binding activity
CAGL0F00209g	684.035	1.27328	0.121376	2.20742e-26	1.50166e-25	2.4171			Has domain(s) with predicted transmembrane transporter activity and role in transmembrane transport
CAGL0I00836g	1307.13	1.27298	0.123117	1.0813e-25	7.08012e-25	2.4166		SIP5	Ortholog(s) have role in cellular response to glucose starvation
CAGL0I09086g	820.142	1.27248	0.104609	1.09422e-34	1.12219e-33	2.41577		ESBP6	Has domain(s) with predicted transmembrane transporter activity and role in transmembrane transport
CAGL0L11990g	212.085	1.2656	0.157655	2.26189e-16	8.92071e-16	2.40427		GRX4	Ortholog(s) have RNA polymerase II-specific DNA-binding transcription factor binding, disulfide oxidoreductase activity, glutathione transferase activity
CAGL0M13607g	444.885	1.26154	0.114791	9.97467e-29	7.62893e-28	2.39752		JNM1	Ortholog(s) have structural constituent of cytoskeleton activity, role in establishment of mitotic spindle orientation, nuclear migration and dynactin complex localization
CAGL0I04246g	5204.04	1.2592	0.121545	8.60377e-26	5.67471e-25	2.39363	SUT1	SUT2	Putative transcription factor involved in sterol uptake; gene is upregulated in azole-resistant strain
CAGL0I10879g	1769.18	1.2575	0.0952293	1.88712e-40	2.54198e-39	2.39082	PEX25	PEX25	Ortholog(s) have role in peroxisome fission, peroxisome organization and peroxisomal membrane localization
CAGL0K09944g	2427.02	1.25723	0.0971241	5.73059e-39	7.23337e-38	2.39037	PDE2	PDE2	Ortholog(s) have 3',5'-cyclic-AMP phosphodiesterase activity
CAGL0H09240g	903.915	1.25446	0.141598	1.86711e-19	8.67103e-19	2.38578			Has domain(s) with predicted glycosyltransferase activity and role in protein glycosylation
CAGL0J01595g	10900.6	1.25439	0.10032	2.5121e-36	2.75365e-35	2.38567	GLM6	YPR015C	Gene used for molecular typing of C. glabrata strain isolates
CAGL0K03509g	4891.32	1.25355	0.0969415	6.94242e-39	8.72232e-38	2.38427	HFD1	HFD1	Putative mitochondrial fatty aldehyde dehydrogenase; gene is upregulated in azole-resistant strain
CAGL0K02563g	333.769	1.25352	0.17228	7.77561e-14	2.70597e-13	2.38423		ETP1	Putative protein with similarity to mammalian BRAP2; gene is upregulated in azole-resistant strain
CAGL0K02893g	958.226	1.25337	0.120565	5.87941e-26	3.91118e-25	2.38398		QCR10	Ortholog(s) have ubiquinol-cytochrome-c reductase activity, role in aerobic respiration, mitochondrial electron transport, ubiquinol to cytochrome c and mitochondrial respiratory chain complex III localization
CAGL0C03289g	10808.2	1.25303	0.101178	7.29836e-36	7.795e-35	2.38342	YBT1	YBT1	Putative ABC transporter involved in bile acid transport; gene is upregulated in azole-resistant strain
CAGL0D05318g	398.66	1.2525	0.118735	1.20864e-26	8.34196e-26	2.38254		RCF3	Protein of unknown function
CAGL0J04752g	1338.53	1.25037	0.0938784	5.36063e-41	7.40505e-40	2.37903		TUS1	Ortholog(s) have guanyl-nucleotide exchange factor activity and role in fungal-type cell wall organization, positive regulation of mitotic actomyosin contractile ring assembly, signal transduction
CAGL0C00451g	648.888	1.24922	0.13689	1.68129e-20	8.28407e-20	2.37713		YBR137W	Protein of unknown function
CAGL0E05610g	871.029	1.24908	0.14782	6.64209e-18	2.86133e-17	2.3769		CDC19	Ortholog(s) have melatonin binding, pyruvate kinase activity, role in canonical glycolysis, pyruvate biosynthetic process, pyruvate metabolic process and mitochondrion localization
CAGL0B03289g	1148.19	1.24214	0.0918781	2.81718e-42	4.2141e-41	2.36549		DUG2	Ortholog(s) have glutathione hydrolase activity, omega peptidase activity, peptidase activity, role in glutathione catabolic process and cytoplasm, glutathione hydrolase complex, nuclear periphery localization
CAGL0J00803g	2037.85	1.238	0.139008	1.18087e-19	5.56035e-19	2.35871		MHP1	Ortholog(s) have structural constituent of cytoskeleton activity, role in fungal-type cell wall organization, negative regulation of microtubule depolymerization and microtubule localization
CAGL0J01617r	6.11267	1.23798	0.960352	0.0222385	0.0319929	2.35867	tL(UAG)4		tRNA-Leu, predicted by tRNAscan-SE; UAG anticodon
CAGL0J11176g	2607.34	1.23702	0.0915506	3.10612e-42	4.6335e-41	2.35712		YDL211C	Putative adhesin-like protein
CAGL0M07205g	1088.14	1.2362	0.12797	1.04864e-22	5.80611e-22	2.35576		NVJ1	Ortholog(s) have structural molecule activity, role in nucleus-vacuole junction assembly, piecemeal microautophagy of the nucleus, protein localization and membrane, nuclear envelope, nucleus-vacuole junction localization
CAGL0D01496g	1151.69	1.23284	0.0975563	3.58952e-37	4.10935e-36	2.35029		ISA2	Ortholog(s) have iron ion binding activity and role in biotin biosynthetic process, iron-sulfur cluster assembly, protein maturation by [4Fe-4S] cluster transfer, protein maturation by iron-sulfur cluster transfer
CAGL0B03817g	912.538	1.23112	0.137483	8.1076e-20	3.85449e-19	2.3475		MHO1	Ortholog(s) have cytoplasm, nucleus localization
CAGL0K04631g	539.841	1.22848	0.20046	2.01983e-10	5.6641e-10	2.3432		YGR067C	Ortholog of S. cerevisiae : YGR067C, C. albicans SC5314 : C6_01500C_A/TRY5, C. dubliniensis CD36 : Cd36_61610, C. parapsilosis CDC317 : CPAR2_602450 and C. auris B8441 : B9J08_000829
CAGL0L09537g	788.71	1.22809	0.14563	7.86938e-18	3.36859e-17	2.34256			Has domain(s) with predicted FMN binding, oxidoreductase activity
CAGL0G02651g	635.049	1.22181	0.108967	8.5264e-30	6.86039e-29	2.33239		FYV10	Ortholog(s) have ubiquitin protein ligase activity, role in negative regulation of apoptotic process, negative regulation of gluconeogenesis, proteasome-mediated ubiquitin-dependent protein catabolic process and GID complex localization
CAGL0I07821g	4732.67	1.21896	0.0913357	3.06508e-41	4.29984e-40	2.32778		DUF1	Ortholog(s) have ubiquitin binding activity
CAGL0E06600g	2597.86	1.21726	0.0960544	2.01698e-37	2.33375e-36	2.32504			Putative adhesin-like protein; belongs to adhesin cluster V
CAGL0E01793g	2481.79	1.2161	0.0769576	7.29189e-57	1.73945e-55	2.32318	YPS6		Putative aspartic protease; predicted GPI-anchor; member of a YPS gene cluster that is required for virulence in mice; expression induced at high temperature
CAGL0A01716g	1111.77	1.21399	0.137811	3.03613e-19	1.39564e-18	2.31979		PNC1	Ortholog(s) have nicotinamidase activity and role in negative regulation of DNA amplification, nicotinate nucleotide salvage, rDNA heterochromatin formation, subtelomeric heterochromatin formation
CAGL0D06512g	95.4743	1.2124	0.208678	1.49317e-09	3.95379e-09	2.31723		CDC25	Putative membrane bound guanine nucleotide exchange factor; gene is upregulated in azole-resistant strain
CAGL0H00781g	1308.95	1.21222	0.15558	1.62931e-15	6.14823e-15	2.31694		YPL247C	Ortholog of S. cerevisiae : YPL247C, C. albicans SC5314 : C1_08390C_A, C. dubliniensis CD36 : Cd36_07900, C. parapsilosis CDC317 : CPAR2_207070 and C. auris B8441 : B9J08_003608
CAGL0K04323g	179.306	1.21136	0.159725	8.17708e-15	2.9898e-14	2.31555		MCO32	Ortholog of S. cerevisiae : MCO32, C. albicans SC5314 : C6_00900C_A, C. dubliniensis CD36 : Cd36_60920, C. parapsilosis CDC317 : CPAR2_603120 and C. auris B8441 : B9J08_003438
CAGL0D05192g	3158.44	1.20975	0.0893102	2.0387e-42	3.08368e-41	2.31297		QCR6	Ortholog(s) have ubiquinol-cytochrome-c reductase activity and role in aerobic respiration, mitochondrial electron transport, ubiquinol to cytochrome c
CAGL0H04983g	3089.92	1.20909	0.1052	3.47307e-31	3.01389e-30	2.31193	PSA1		Putative mannose-1-phosphate guanyltransferase
CAGL0H02585g	1294.98	1.20905	0.176402	1.71068e-12	5.44901e-12	2.31186		GAD1	Ortholog(s) have glutamate decarboxylase activity and role in cellular response to oxidative stress, glutamate catabolic process
CAGL0L05192g	515.602	1.20504	0.109232	6.63489e-29	5.09616e-28	2.30544			Protein of unknown function
CAGL0L03982g	588.821	1.20453	0.147901	9.35105e-17	3.76196e-16	2.30462	MLS1		Ortholog(s) have malate synthase activity, role in glyoxylate cycle and cytosol, peroxisomal matrix, peroxisome localization
CAGL0M03377g	1910.33	1.20174	0.345464	0.000106279	0.000194755	2.30017		GLC3	Ortholog(s) have 1,4-alpha-glucan branching enzyme activity and role in glycogen biosynthetic process
CAGL0D01320g	1174.19	1.20154	0.0943235	8.86772e-38	1.04162e-36	2.29985		LTP1	Ortholog(s) have non-membrane spanning protein tyrosine phosphatase activity, protein serine/threonine phosphatase activity, protein tyrosine phosphatase activity and role in protein dephosphorylation
CAGL0E00649g	3230.16	1.19852	0.158327	9.06427e-15	3.30526e-14	2.29504		PTC6	Ortholog(s) have [pyruvate dehydrogenase (acetyl-transferring)]-phosphatase activity, protein serine/threonine phosphatase activity
CAGL0L05434g	12752	1.19743	0.125945	4.79423e-22	2.56276e-21	2.29331	SUN4	UTH1	Ortholog(s) have role in fungal-type cell wall organization or biogenesis, proton motive force-driven mitochondrial ATP synthesis and fungal-type cell wall localization
CAGL0F04895g	7654.5	1.19666	0.158066	8.89482e-15	3.24565e-14	2.29209		GPH1	Ortholog(s) have glycogen phosphorylase activity, role in glycogen catabolic process and cytoplasm localization
CAGL0I06743g	4002.72	1.19395	0.140594	4.9507e-18	2.14464e-17	2.28779	FTR1	FTR1	Ferrous iron transmembrane transporter involved in iron uptake; interacts with Pil1p to maintain plasma membrane localization; becomes internalized under high-iron conditions, possibly via regulation by Vps34p and Rsp5p
CAGL0M06743r	4.70952	1.18852	1.05916	0.0288619	0.0407316	2.27919	tI(AAU)9		tRNA-Ile, predicted by tRNAscan-SE; AAU anticodon
CAGL0B02970g	772.694	1.18764	0.103532	4.66536e-31	3.99098e-30	2.2778	BMT5		Beta mannosyltransferase
CAGL0J04026g	1138.41	1.18655	0.128883	8.4499e-21	4.24849e-20	2.27608		HER1	Ortholog(s) have role in endoplasmic reticulum organization
CAGL0C03938g	126.438	1.18633	0.216638	1.04381e-08	2.59039e-08	2.27573			Has domain(s) with predicted glycosyltransferase activity and role in protein glycosylation
CAGL0I04114g	1858.18	1.18468	0.118049	2.91455e-24	1.75164e-23	2.27313		VID30	Ortholog(s) have role in negative regulation of gluconeogenesis, proteasome-mediated ubiquitin-dependent protein catabolic process, regulation of nitrogen utilization and GID complex localization
CAGL0L05984g	100.438	1.18434	0.204977	1.85907e-09	4.88919e-09	2.2726			Protein of unknown function
CAGL0M09537g	391.347	1.18359	0.170525	9.66806e-13	3.14808e-12	2.27141		MRX3	Ortholog(s) have mitochondrial inner membrane localization
CAGL0H06787g	321.533	1.18356	0.16574	2.29104e-13	7.74406e-13	2.27136		POT1	Ortholog(s) have acetyl-CoA C-acyltransferase activity, mRNA binding activity, role in fatty acid beta-oxidation and mitochondrial intermembrane space, peroxisomal matrix, peroxisome localization
CAGL0G05357g	526.433	1.18209	0.15666	1.13739e-14	4.13077e-14	2.26905		NNR1	Protein of unknown function
CAGL0F04565g	6906.53	1.18198	0.0956691	8.66604e-36	9.23752e-35	2.26888		COR1	Ortholog(s) have ubiquinol-cytochrome-c reductase activity, role in aerobic respiration and mitochondrial respiratory chain complex III, mitochondrion localization
CAGL0A00715g	99.5225	1.18094	0.208485	3.67603e-09	9.49701e-09	2.26724			Protein of unknown function
CAGL0G06710g	8.45017	1.17546	0.707129	0.0157513	0.023146	2.25864	ORI1		Protein of unknown function, involved in oxidative stress resistance
CAGL0H10164g	102.13	1.17521	0.247245	4.75426e-07	1.05683e-06	2.25826		MUM2	Ortholog(s) have role in mRNA methylation, meiotic cell cycle, negative regulation of pseudohyphal growth, premeiotic DNA replication and RNA N6-methyladenosine methyltransferase complex localization
CAGL0M01694g	1022.54	1.17427	0.135048	8.62787e-19	3.88362e-18	2.25679			Ortholog(s) have formate-tetrahydrofolate ligase activity, methenyltetrahydrofolate cyclohydrolase activity, methylenetetrahydrofolate dehydrogenase (NADP+) activity
CAGL0H04059g	15.2195	1.17427	0.598001	0.00870939	0.0131552	2.25678			Protein of unknown function
CAGL0M03839g	3055.57	1.17285	0.0861548	8.44268e-43	1.29144e-41	2.25457		BXI1	Ortholog(s) have role in apoptotic process, calcium-mediated signaling, endoplasmic reticulum unfolded protein response and endoplasmic reticulum, fungal-type vacuole, mitochondrion localization
CAGL0D00198g	1964.54	1.1706	0.166807	5.61583e-13	1.85087e-12	2.25106		BDH1	Ortholog(s) have (R,R)-butanediol dehydrogenase activity and role in alcohol metabolic process, butanediol biosynthetic process
CAGL0F02519g	1139.07	1.1699	0.0975012	1.11464e-33	1.0889e-32	2.24996		YJL206C	Has domain(s) with predicted DNA binding, DNA-binding transcription factor activity, RNA polymerase II-specific, zinc ion binding activity and role in DNA-templated transcription, regulation of DNA-templated transcription
CAGL0E02981g	513.53	1.16835	0.136455	2.84837e-18	1.25398e-17	2.24755		GPC1	Ortholog(s) have glycero-3-phosphocholine acyltransferase activity and role in phosphatidylcholine acyl-chain remodeling, phosphatidylcholine biosynthesis from sn-glycero-3-phosphocholine, phosphatidylcholine biosynthetic process
CAGL0K01353g	1446.25	1.16823	0.109152	2.55848e-27	1.83014e-26	2.24736		NPC2	Ortholog(s) have phosphatidylcholine binding, phosphatidylinositol binding, phosphatidylserine binding, sterol binding activity, role in intracellular sterol transport, sterol transport and fungal-type vacuole lumen localization
CAGL0G05511g	1645.05	1.16766	0.150801	2.46485e-15	9.20493e-15	2.24647		WHI3	Ortholog(s) have role in mRNA destabilization, regulation of cell size
CAGL0D01782g	1209.31	1.16304	0.124495	2.62535e-21	1.34752e-20	2.23929		PMD1	Ortholog(s) have role in TOR signaling, negative regulation of ascospore formation, pseudohyphal growth
CAGL0G05049g	505.094	1.16013	0.141989	7.97677e-17	3.22586e-16	2.23478		AIM7	Ortholog(s) have Arp2/3 complex binding activity, role in actin filament debranching, negative regulation of Arp2/3 complex-mediated actin nucleation and actin cortical patch, cytoplasm localization
CAGL0F04279g	2945.22	1.15829	0.139835	3.11442e-17	1.28765e-16	2.23193	RIB1	RIB1	GTP cyclohydrolase II, involved in in riboflavin biosynthetic process; present in two copies in the genome
CAGL0B02948g	500.613	1.1582	0.123344	1.56793e-21	8.17162e-21	2.23179	BMT4		Beta mannosyltransferase
CAGL0A03542g	2920.14	1.15769	0.0785371	9.35106e-50	1.87541e-48	2.231	COX12	COX12	Cytochrome c oxidase
CAGL0M07469g	1156.15	1.15681	0.0856664	3.9329e-42	5.81875e-41	2.22965	PEX12	PEX12	Ortholog(s) have ubiquitin ligase activator activity, ubiquitin protein ligase activity and role in proteasome-mediated ubiquitin-dependent protein catabolic process, protein import into peroxisome matrix, protein polyubiquitination
CAGL0A04147g	372.261	1.15652	0.139416	2.88682e-17	1.19878e-16	2.22919	PEX13	PEX13	Ortholog(s) have protein-macromolecule adaptor activity, role in protein import into peroxisome matrix, docking and peroxisomal importomer complex, peroxisomal membrane localization
CAGL0F05951g	282.573	1.15381	0.147269	1.27695e-15	4.83546e-15	2.22501		IMP2	Ortholog(s) have endopeptidase activity, role in protein processing involved in protein targeting to mitochondrion and mitochondrial inner membrane peptidase complex localization
CAGL0I01100g	1633.78	1.15281	0.127219	3.47188e-20	1.69524e-19	2.22346	GCY1	YPR1	Ortholog(s) have alditol:NADP+ 1-oxidoreductase activity, aldo-keto reductase (NADP) activity, glycerol dehydrogenase [NAD(P)+] activity, mRNA binding, oxidoreductase activity
CAGL0I08019g	1916.41	1.15203	0.0896843	2.39298e-38	2.92506e-37	2.22226	ROA1	YOL075C	Ortholog(s) have fungal-type vacuole membrane localization
CAGL0L06600g	675.323	1.14767	0.160437	2.20723e-13	7.46703e-13	2.21556	NAS6	NAS6	Regulatory, nonATPase subunit of the 26S proteasome
CAGL0A01870g	535.483	1.14202	0.131241	8.75029e-19	3.93545e-18	2.2069	PEP1		Protein with predicted membrane localization; upregulated during biofilm growth; null mutant shows sensitivity to oxidative stress
CAGL0M02167g	1641.85	1.14193	0.113234	1.96418e-24	1.19372e-23	2.20677		PRM4	Ortholog of S. cerevisiae : PRM4 and Saccharomyces cerevisiae S288C : YPL156C
CAGL0L01947g	940.697	1.14193	0.10964	5.70957e-26	3.80287e-25	2.20676		TUL1	Ortholog(s) have ubiquitin protein ligase activity, ubiquitin-protein transferase activity
CAGL0G06358g	2495.91	1.13936	0.0943869	4.03587e-34	4.00995e-33	2.20284		SNC1	Ortholog(s) have SNAP receptor activity and role in Golgi to plasma membrane transport, ascospore-type prospore membrane formation, endocytosis, exocytosis, vesicle fusion
CAGL0J01001g	615.834	1.13852	0.18451	1.76876e-10	4.97551e-10	2.20155		SNX4	Ortholog(s) have phosphatidylinositol-3-phosphate binding activity
CAGL0J02970g	716.223	1.13712	0.0995685	9.0243e-31	7.58798e-30	2.19941		CEM1	Has domain(s) with predicted 3-oxoacyl-[acyl-carrier-protein] synthase activity, acyltransferase activity and role in fatty acid biosynthetic process
CAGL0H04785g	1216.6	1.13311	0.100012	2.55957e-30	2.09684e-29	2.19332		UBX2	Ortholog(s) have protein-macromolecule adaptor activity
CAGL0J06248g	2209.82	1.1327	0.0852543	7.58916e-41	1.03254e-39	2.19268		APC1	Ortholog(s) have molecular adaptor activity, proteasome binding, ubiquitin protein ligase activity
CAGL0J01375g	937.235	1.13	0.102968	1.33747e-28	1.01434e-27	2.18859		VBA1	Ortholog(s) have L-asparagine transmembrane transporter activity, L-isoleucine transmembrane transporter activity, L-lysine transmembrane transporter activity, basic amino acid transmembrane transporter activity
CAGL0A00451g	7184.57	1.12927	0.100559	5.14098e-30	4.17994e-29	2.18748	PDR1	PDR3	Zinc finger transcription factor, activator of drug resistance genes via pleiotropic drug response elements (PDRE); regulates drug efflux pumps and controls multi-drug resistance; gene upregulated and/or mutated in azole-resistant strains
CAGL0L12606g	1650.72	1.12768	0.101675	3.84932e-29	2.98626e-28	2.18506		ISM1	Ortholog(s) have role in mitochondrial translation and mitochondrion localization
CAGL0K02145g	1478.91	1.12626	0.110619	6.4899e-25	4.03014e-24	2.18292		COM2	Ortholog(s) have DNA-binding transcription factor activity and role in cellular response to sulfur dioxide, regulation of cellular response to stress
CAGL0E05918g	825.057	1.12526	0.102343	1.35222e-28	1.02266e-27	2.18141		PCL10	Ortholog(s) have role in negative regulation of glycogen biosynthetic process
CAGL0I01122g	4462.86	1.12269	0.121725	7.2634e-21	3.66213e-20	2.17753	GRE3	GRE3	Ortholog(s) have D-xylose:NADP reductase activity, alditol:NADP+ 1-oxidoreductase activity, mRNA binding activity
CAGL0A01606g	86.0451	1.12205	0.242968	9.99286e-07	2.161e-06	2.17657		HOP2	Ortholog(s) have double-stranded DNA binding activity, role in homologous chromosome pairing at meiosis, reciprocal meiotic recombination and condensed nuclear chromosome localization
CAGL0I06556g	537.203	1.12038	0.106761	2.57141e-26	1.7427e-25	2.17405		PET122	Ortholog(s) have translation initiation factor activity, role in mitochondrial cytochrome c oxidase assembly, positive regulation of mitochondrial translation and mitochondrial inner membrane localization
CAGL0E06424g	1153.74	1.11763	0.107779	9.3854e-26	6.18272e-25	2.1699		MCR1	Ortholog(s) have cytochrome-b5 reductase activity, acting on NAD(P)H activity, role in cellular response to oxidative stress, ergosterol biosynthetic process and mitochondrial intermembrane space, mitochondrial outer membrane localization
CAGL0L06578g	204.387	1.11747	0.17951	1.28772e-10	3.66036e-10	2.16967		AMA1	Ortholog(s) have ubiquitin ligase activator activity
CAGL0H05291g	890.413	1.11619	0.110961	2.3048e-24	1.39136e-23	2.16773	MUK1	MUK1	Putative heat shock protein
CAGL0G03531g	119.037	1.11472	0.217909	8.31503e-08	1.94664e-07	2.16552		SPR6	Ortholog of S. cerevisiae : SPR6 and Saccharomyces cerevisiae S288C : YER115C
CAGL0G06622g	563.809	1.11403	0.111039	3.09218e-24	1.85428e-23	2.16449		AVT4	Protein of unknown function
CAGL0H09944g	871.724	1.11284	0.119496	3.4725e-21	1.76892e-20	2.1627		ZTA1	Ortholog(s) have 2-alkenal reductase [NAD(P)+] activity, NADPH:quinone reductase activity, mRNA 3'-UTR AU-rich region binding activity and role in cellular response to oxidative stress
CAGL0I09284g	5102.02	1.11267	0.088493	8.44039e-37	9.54169e-36	2.16245	SHM1	SHM1	Ortholog(s) have glycine hydroxymethyltransferase activity, role in one-carbon metabolic process and mitochondrion localization
CAGL0L11902g	687.265	1.11265	0.130256	3.89125e-18	1.69655e-17	2.16243		ADK2	Ortholog(s) have nucleoside triphosphate adenylate kinase activity, role in nucleotide metabolic process and mitochondrial inner membrane, mitochondrial matrix localization
CAGL0D00154g	351.483	1.11231	0.148601	1.94564e-14	6.99115e-14	2.16192	AQY1		Has domain(s) with predicted channel activity, role in transmembrane transport and membrane localization
CAGL0C00253g	2161.86	1.11082	0.0852758	2.42044e-39	3.09851e-38	2.15968			Putative cell wall adhesin; belongs to adhesin cluster III; predicted GPI anchor; contains 6 tandem repeats
CAGL0M08360g	2163.81	1.11012	0.0957146	1.19472e-31	1.05536e-30	2.15863		HAL5	Ortholog(s) have cytoplasm localization
CAGL0L06644g	1416.84	1.10944	0.0849471	1.57605e-39	2.03682e-38	2.15763			Protein of unknown function
CAGL0K02761g	2884.04	1.10844	0.0966629	5.72364e-31	4.86554e-30	2.15613		HSE1	Ortholog(s) have ubiquitin binding activity
CAGL0E06512g	1858.48	1.10771	0.107508	1.87171e-25	1.20087e-24	2.15503		MRP8	Ortholog of S. cerevisiae : MRP8, C. albicans SC5314 : C4_04430W_A/MRP8, C. dubliniensis CD36 : Cd36_44140, C. parapsilosis CDC317 : CPAR2_302300 and C. auris B8441 : B9J08_005149
CAGL0F06743g	1385.66	1.10516	0.11657	7.05413e-22	3.73393e-21	2.15123		DAL81	Ortholog(s) have transcription coactivator activity
CAGL0I01870g	553.229	1.1044	0.113941	9.19608e-23	5.11786e-22	2.15009	PEX24	PEX28	Ortholog(s) have role in peroxisome organization and peroxisomal membrane localization
CAGL0L01265g	429.143	1.10433	0.132516	2.22181e-17	9.24759e-17	2.14999		UTR1	Ortholog(s) have NAD+ kinase activity, NADH kinase activity and role in NADP biosynthetic process
CAGL0J02508g	1691.49	1.10366	0.094348	3.76277e-32	3.41869e-31	2.14899	AWP1		Adhesin-like protein; identified in cell wall extracts by mass spectrometry; belongs to adhesin cluster VI; predicted GPI anchor
CAGL0M01166g	86.9824	1.1035	0.225724	2.75424e-07	6.22463e-07	2.14875		THI4	Ortholog(s) have role in thiamine biosynthetic process, thiazole biosynthetic process
CAGL0H02981r	9.34711	1.10315	0.673257	0.0183519	0.0267354	2.14824	tE(UUC)2		tRNA-Glu, predicted by tRNAscan-SE; UUC anticodon
CAGL0J07018g	523.306	1.09799	0.120414	2.18814e-20	1.07423e-19	2.14056		CQD1	Ortholog(s) have role in mitochondrion organization, phospholipid homeostasis and mitochondrial inner membrane, mitochondrial inner-outer membrane contact site localization
CAGL0M00330g	15827.9	1.09701	0.0697073	2.43442e-56	5.68205e-55	2.13912	HOM6	HOM6	Ortholog(s) have homoserine dehydrogenase activity and role in homoserine biosynthetic process, methionine biosynthetic process, threonine biosynthetic process
CAGL0H09174g	923.973	1.09649	0.117739	3.13937e-21	1.60073e-20	2.13833	PEX1	PEX1	Ortholog(s) have ATPase activity, role in protein import into peroxisome matrix, receptor recycling, protein unfolding and peroxisomal membrane localization
CAGL0J11110g	2740.87	1.09492	0.10973	5.37003e-24	3.178e-23	2.13602		MRX12	Ortholog of S. cerevisiae : MRX12, C. albicans SC5314 : C4_05310W_A, C. dubliniensis CD36 : Cd36_44970, C. parapsilosis CDC317 : CPAR2_500860 and C. auris B8441 : B9J08_003204
CAGL0M05665g	815.388	1.09329	0.116431	1.69462e-21	8.80648e-21	2.1336		PBI2	Ortholog(s) have endopeptidase inhibitor activity, role in regulation of proteolysis, vacuole fusion, non-autophagic and cytosol localization
CAGL0J08866g	138.428	1.0925	0.181703	5.13071e-10	1.40601e-09	2.13244		ATG38	Ortholog(s) have structural molecule activity, role in macroautophagy and phagophore assembly site, phosphatidylinositol 3-kinase complex, class III, type I, vacuolar membrane localization
CAGL0C01705g	33928.5	1.09236	0.133693	1.42046e-16	5.65572e-16	2.13223	GPX2	GPX2	Putative glutathione peroxidase
CAGL0J08976g	262.754	1.09148	0.167796	2.21078e-11	6.59944e-11	2.13092		COA4	Has domain(s) with predicted role in mitochondrial cytochrome c oxidase assembly and mitochondrial intermembrane space localization
CAGL0L06248g	1079.26	1.09107	0.15744	1.24395e-12	4.00714e-12	2.13031		YBR085C-A	Ortholog of S. cerevisiae : YBR085C-A and Saccharomyces cerevisiae S288C : YBR085C-A
CAGL0M14091g	488.197	1.08973	0.1145	5.09207e-22	2.71393e-21	2.12834			Putative quinone reductase/NADPH dehydrogenase; gene is upregulated in azole-resistant strain
CAGL0G02189g	542.314	1.08937	0.163931	8.39176e-12	2.57021e-11	2.12781	MTD1	MTD1	Putative methylenetetrahydrofolate dehydrogenase (NAD+); protein abundance increased in ace2 mutant cells
CAGL0C02739g	582.203	1.08891	0.153662	3.91595e-13	1.30171e-12	2.12714		FUN14	Ortholog(s) have role in mitochondrion organization, phospholipid homeostasis and mitochondrial outer membrane localization
CAGL0H03113g	849.346	1.08869	0.0964442	4.40701e-30	3.58856e-29	2.12681		LIF1	Ortholog(s) have chromatin binding activity, role in double-strand break repair via nonhomologous end joining and DNA ligase IV complex, chromatin, nucleus localization
CAGL0J05874g	301.705	1.08819	0.18554	1.26072e-09	3.35965e-09	2.12607		ASI2	Ortholog(s) have role in cellular response to amino acid stimulus, proteasome-mediated ubiquitin-dependent protein catabolic process, ubiquitin-dependent protein catabolic process and Asi complex, nuclear inner membrane localization
CAGL0D01100g	1492.88	1.08536	0.146303	3.53669e-14	1.25089e-13	2.1219			Has domain(s) with predicted 6-phosphofructo-2-kinase activity, ATP binding, catalytic activity and role in fructose 2,6-bisphosphate metabolic process, fructose metabolic process
CAGL0J04312g	2240.93	1.0853	0.0871511	4.15766e-36	4.51176e-35	2.12181		PEP1	Ortholog(s) have signal sequence binding activity and role in Golgi to endosome transport, Golgi to vacuole transport, mitophagy, pexophagy, protein targeting to vacuole, vacuolar transport
CAGL0I05830g	2328.77	1.08409	0.0777833	1.1141e-44	1.85626e-43	2.12004	VPS27	VPS27	Ortholog(s) have K48-linked polyubiquitin modification-dependent protein binding, K63-linked polyubiquitin modification-dependent protein binding, phosphatidylinositol-3-phosphate binding, ubiquitin binding activity
CAGL0M02981g	459.417	1.08264	0.171392	7.61351e-11	2.1906e-10	2.11791		PRM15	Ortholog(s) have phosphopentomutase activity and role in guanosine catabolic process, inosine catabolic process, purine ribonucleoside salvage
CAGL0M06259g	1690.26	1.08125	0.0865222	2.30037e-36	2.5318e-35	2.11587		FZO1	Ortholog(s) have GTPase activity, role in intracellular distribution of mitochondria, mitochondrial fusion and mitochondrial inner membrane, mitochondrial outer membrane localization
CAGL0F02585g	485.67	1.08087	0.139805	2.98543e-15	1.1126e-14	2.11532		URH1	Ortholog(s) have nicotinamide riboside hydrolase activity, nicotinic acid riboside hydrolase activity, ribosylpyrimidine nucleosidase activity, uridine nucleosidase activity
CAGL0I06644g	359.067	1.08039	0.121312	1.55584e-19	7.2691e-19	2.1146		SED1	Putative GPI-linked cell wall protein
CAGL0J09240g	30625.1	1.0794	0.119108	3.69892e-20	1.79961e-19	2.11315	LYS21	LYS21	Homocitrate synthase; protein abundance increased in ace2 mutant cells
CAGL0I05934g	889.236	1.0789	0.122738	4.36211e-19	1.99164e-18	2.11242		ROQ1	Ortholog(s) have ubiquitin-protein transferase regulator activity and role in cellular response to water deprivation, stress-induced homeostatically regulated protein degradation pathway
CAGL0M06237g	6675.81	1.07815	0.0860783	1.59952e-36	1.77125e-35	2.11132		EHT1	Ortholog(s) have alcohol O-butanoyltransferase activity, short-chain carboxylesterase activity and role in cellular lipid metabolic process, medium-chain fatty acid biosynthetic process, medium-chain fatty acid catabolic process
CAGL0D00418g	1145.23	1.0773	0.12328	6.73318e-19	3.04342e-18	2.11008		FAT3	Ortholog(s) have role in long-chain fatty acid transport
CAGL0E04026g	1014.09	1.076	0.120565	1.29455e-19	6.07978e-19	2.10818		CBP2	Ortholog(s) have RNA binding activity, role in Group I intron splicing, mitochondrial mRNA processing and mitochondrion localization
CAGL0L02035g	9684.92	1.07578	0.0827805	4.17332e-39	5.30482e-38	2.10786		MAE1	Ortholog(s) have malate dehydrogenase (decarboxylating) (NAD+) activity, malic enzyme activity, role in amino acid metabolic process, malate metabolic process, pyruvate metabolic process and mitochondrion localization
CAGL0L08074g	1552.11	1.07478	0.139659	4.09115e-15	1.52049e-14	2.1064		SYP1	Ortholog(s) have enzyme inhibitor activity and role in actin cortical patch assembly, septin cytoskeleton organization
CAGL0B01265g	148.291	1.07338	0.186102	2.29644e-09	6.00445e-09	2.10436	MATalpha2	MATALPHA2	Mating-type regulatory protein alpha2; expressed in all MTLalpha strains and not in MTLa strains
CAGL0K11990g	2860.24	1.07241	0.102205	2.8239e-26	1.91143e-25	2.10294			Has domain(s) with predicted ATP binding, protein kinase activity and role in protein phosphorylation
CAGL0L06512g	90.7367	1.07187	0.237374	1.77781e-06	3.78861e-06	2.10216		SPO12	Ortholog(s) have role in meiotic cell cycle, negative regulation of protein localization to nucleolus
CAGL0M11484g	31284.7	1.07172	0.0715031	2.62054e-51	5.47886e-50	2.10194		ARO1	Has domain(s) with predicted 3-dehydroquinate dehydratase activity, 3-dehydroquinate synthase activity, 3-phosphoshikimate 1-carboxyvinyltransferase activity and catalytic activity, more
CAGL0F01265g	4592.27	1.07167	0.0897719	2.25965e-33	2.17723e-32	2.10187	YAP7	YAP7	bZIP domain-containing protein involved in regulation of nitric oxide detoxification
CAGL0M09405g	1914.23	1.07108	0.0876242	7.06996e-35	7.32005e-34	2.101	RTG3	RTG3	Ortholog(s) have DNA-binding transcription factor activity, RNA polymerase II-specific, RNA polymerase II-specific DNA-binding transcription factor binding activity
CAGL0E03498g	133.872	1.07092	0.242146	2.71807e-06	5.70922e-06	2.10077			Protein of unknown function
CAGL0G08448g	1182.22	1.07001	0.0875871	7.58446e-35	7.82283e-34	2.09945	THI7	THI7	Ortholog(s) have 5-amino-1-ribofuranosylimidazole-4-carboxamide transmembrane transporter activity, thiamine transmembrane transporter activity
CAGL0J00539g	6629.67	1.06628	0.0847737	8.46507e-37	9.54966e-36	2.09403	SLT2	SLT2	Mitogen-activated protein kinase with a role in cell wall integrity
CAGL0D02266g	1166.58	1.06612	0.145049	5.77321e-14	2.02736e-13	2.0938		TFB6	Ortholog(s) have transcription factor TFIIH holo complex localization
CAGL0L06820g	2749.33	1.06561	0.149745	3.25994e-13	1.09372e-12	2.09305		MRK1	Ortholog(s) have role in regulation of protein catabolic process
CAGL0B00396g	1257.98	1.0649	0.0858149	7.02915e-36	7.52231e-35	2.09203		MIC10	Ortholog(s) have role in cristae formation, membrane organization and MICOS complex, mitochondrial crista junction localization
CAGL0L07766g	230.132	1.06462	0.185777	2.90264e-09	7.55301e-09	2.09162		ATO2	Ortholog(s) have acetate transmembrane transporter activity, ammonium transmembrane transporter activity and role in acetate transport, ammonium transmembrane transport, nitrogen utilization, transmembrane transport
CAGL0H05841g	554.729	1.06379	0.161047	1.16491e-11	3.53586e-11	2.09041		ATG21	Ortholog(s) have phosphatidylinositol-3,5-bisphosphate binding, phosphatidylinositol-3-phosphate binding, phosphatidylinositol-4-phosphate binding activity
CAGL0M14069g	686.655	1.06018	0.144918	7.49092e-14	2.61025e-13	2.0852	PWP6		Adhesin-like protein with similarity to S. cerevisiae flocculins, cell wall proteins that mediate adhesion; predicted GPI anchor; belongs to adhesin cluster II
CAGL0M06413g	1398.39	1.05978	0.134595	1.02589e-15	3.9204e-15	2.08461		BRO1	Has domain(s) with predicted role in multivesicular body sorting pathway
CAGL0I05874g	4493.22	1.05925	0.129138	7.01438e-17	2.84303e-16	2.08385			Haloacid dehalogenase-like hydrolase
CAGL0L07128g	569.892	1.05812	0.157927	6.21133e-12	1.92416e-11	2.08222		UBX3	Ortholog(s) have clathrin binding activity, role in SREBP signaling pathway, clathrin-dependent endocytosis and Dsc E3 ubiquitin ligase complex, clathrin-coated vesicle localization
CAGL0C03223g	363.777	1.05593	0.142129	3.3071e-14	1.17198e-13	2.07906	SDH2	SDH2	Putative iron-sulfur protein subunit of succinate dehydrogenase; gene is downregulated in azole-resistant strain
CAGL0F06875g	11786.8	1.05154	0.149736	6.73693e-13	2.21228e-12	2.07274		LYS1	Ortholog(s) have mRNA binding, saccharopine dehydrogenase (NAD+, L-lysine-forming) activity and role in lysine biosynthetic process, lysine biosynthetic process via aminoadipic acid, protein import into peroxisome matrix
CAGL0A04697g	429.359	1.05147	0.174102	4.59775e-10	1.26316e-09	2.07264		KGD4	Ortholog(s) have oxoglutarate dehydrogenase (succinyl-transferring) activity, structural constituent of ribosome activity and role in 2-oxoglutarate metabolic process, tricarboxylic acid cycle
CAGL0L00737g	1840.27	1.05094	0.102123	2.37179e-25	1.51275e-24	2.07189		SYG1	Ortholog(s) have role in signal transduction and plasma membrane localization
CAGL0K08272g	5327.35	1.05068	0.124911	6.96567e-18	2.99358e-17	2.07151		YSR3	Ortholog(s) have sphingosine-1-phosphate phosphatase activity, role in phospholipid dephosphorylation, sphingolipid biosynthetic process and endoplasmic reticulum localization
CAGL0I04708g	1671.77	1.04985	0.112722	3.89182e-21	1.97509e-20	2.07032	PDX3	PDX3	Pyridoxamine 5?-phosphate oxidase
CAGL0C03916g	199.521	1.04857	0.165601	7.31574e-11	2.10717e-10	2.06847			Has domain(s) with predicted glycosyltransferase activity and role in protein glycosylation
CAGL0L02167g	340.348	1.04754	0.167631	1.25752e-10	3.57828e-10	2.067		FOX2	Ortholog(s) have 3-hydroxyacyl-CoA dehydrogenase activity, enoyl-CoA hydratase activity, role in fatty acid beta-oxidation and peroxisome localization
CAGL0K12474g	1298.1	1.04734	0.106256	1.94016e-23	1.11885e-22	2.06672		CAF16	Ortholog(s) have role in regulation of transcription by RNA polymerase II and CCR4-NOT complex localization
CAGL0J08481g	933.127	1.04641	0.14444	1.3146e-13	4.5054e-13	2.06538		GMC1	Ortholog(s) have role in meiotic cell cycle, synaptonemal complex organization
CAGL0K11946g	659.753	1.0449	0.115324	4.00762e-20	1.9463e-19	2.06322			Protein of unknown function
CAGL0A00187g	1665.71	1.0449	0.098701	1.09185e-26	7.56057e-26	2.06322		PIB2	Ortholog(s) have phosphatidylinositol-3-phosphate binding activity, role in positive regulation of TORC1 signaling and fungal-type vacuole membrane localization
CAGL0G06072g	1882.74	1.0443	0.0860123	1.97143e-34	2.00287e-33	2.06236		ECM14	Has domain(s) with predicted metallocarboxypeptidase activity, zinc ion binding activity and role in proteolysis
CAGL0M04147g	1483.07	1.04404	0.139751	2.44723e-14	8.7528e-14	2.06199		VNX1	Ortholog(s) have calcium:proton antiporter activity, potassium:proton antiporter activity, sodium:proton antiporter activity and role in potassium ion transport, proton transmembrane transport, sodium ion transport
CAGL0H02541g	45.1574	1.04397	0.287078	7.85619e-05	0.00014624	2.0619		MLO1	Ortholog of S. cerevisiae : MLO1 and Saccharomyces cerevisiae S288C : YMR252C
CAGL0L11000g	1739.2	1.04361	0.0986964	1.20931e-26	8.34196e-26	2.06138		HEM4	Ortholog(s) have uroporphyrinogen-III synthase activity and role in heme biosynthetic process
CAGL0A01892g	6.86917	1.04233	0.86069	0.0339128	0.0473781	2.05956			Protein of unknown function
CAGL0J08547g	386.115	1.03995	0.138534	1.87882e-14	6.76001e-14	2.05615		LPX1	Protein of unknown function
CAGL0D01265g	2618.4	1.03949	0.107521	1.27551e-22	7.0192e-22	2.0555	MT-I		Copper-binding metallothionein, involved in sequestration of metal ions; inducible by copper and silver; gene used for molecular typing of C. glabrata strain isolates
CAGL0K01903g	116.952	1.03664	0.21594	4.75427e-07	1.05683e-06	2.05144		CPP1	Ortholog(s) have plasma membrane localization
CAGL0C03982g	242.72	1.03496	0.138983	2.98363e-14	1.06082e-13	2.04905			Has domain(s) with predicted glycosyltransferase activity and role in protein glycosylation
CAGL0L12562g	754.443	1.03444	0.127345	1.39159e-16	5.54486e-16	2.04832		MET32	Ortholog(s) have DNA-binding transcription factor activity, RNA polymerase II-specific, cis-regulatory region sequence-specific DNA binding activity
CAGL0H05907g	426.416	1.03369	0.151719	2.94339e-12	9.27733e-12	2.04725		MSD1	Ortholog(s) have aspartate-tRNA ligase activity, role in mitochondrial aspartyl-tRNA aminoacylation and mitochondrion localization
CAGL0A04301g	1386.68	1.03359	0.116603	2.41411e-19	1.11444e-18	2.04712		PTC2	Ortholog(s) have MAP kinase serine/threonine phosphatase activity, protein serine/threonine phosphatase activity
CAGL0J03542g	1081.39	1.03211	0.124826	4.14882e-17	1.70454e-16	2.04502		ATG15	Ortholog(s) have phospholipase activity
CAGL0D04356g	2199.25	1.03179	0.12596	8.13685e-17	3.28569e-16	2.04456	GCV1	GCV1	Ortholog(s) have glycine dehydrogenase (decarboxylating) activity, role in glycine metabolic process, one-carbon metabolic process and glycine cleavage complex localization
CAGL0E01309g	1011.54	1.02747	0.108891	1.22793e-21	6.44309e-21	2.03845		CKI1	Ortholog(s) have choline kinase activity, ethanolamine kinase activity and role in phosphatidylcholine biosynthetic process, phosphatidylethanolamine biosynthetic process
CAGL0L09251g	202.238	1.02628	0.176407	1.85833e-09	4.88919e-09	2.03677		HAL1	Ortholog(s) have role in positive regulation of transcription by RNA polymerase II, response to salt stress and cytoplasm localization
CAGL0D00176g	45727.5	1.02615	0.119636	3.64955e-18	1.59631e-17	2.03658		GDH3	Ortholog(s) have glutamate dehydrogenase (NADP+) activity, role in ammonia assimilation cycle, glutamate biosynthetic process and nucleus localization
CAGL0D04972g	1077.78	1.02273	0.108816	1.76612e-21	9.16924e-21	2.03176		TAZ1	Ortholog(s) have 1-acylglycerophosphocholine O-acyltransferase activity
CAGL0L06204g	4233.83	1.02257	0.0841205	1.70803e-34	1.73853e-33	2.03153		COX13	Ortholog(s) have cytochrome-c oxidase activity, enzyme regulator activity and role in aerobic respiration, mitochondrial electron transport, cytochrome c to oxygen, mitochondrial respirasome assembly
CAGL0D00902g	254.068	1.02206	0.169183	4.75048e-10	1.30445e-09	2.03082		RAD59	Ortholog(s) have role in DNA amplification, double-strand break repair via single-strand annealing, mitochondrial DNA repair, regulation of DNA biosynthetic process, telomere maintenance via recombination
CAGL0I05082g	2445.45	1.02112	0.119309	4.5587e-18	1.98276e-17	2.02949			Has domain(s) with predicted RNA binding, nucleic acid binding activity
CAGL0H06721g	1440.58	1.0202	0.0865985	1.59277e-32	1.46432e-31	2.0282		UBP7	Ortholog(s) have cysteine-type deubiquitinase activity and role in protein deubiquitination
CAGL0D06424g	13115.5	1.01946	0.0987117	1.56119e-25	1.01002e-24	2.02716	ACO1	ACO1	Putative aconitate hydratase
CAGL0C03333g	2934.52	1.01912	0.097091	2.84671e-26	1.92446e-25	2.02668	FRE6	FRE6	Protein involved in reductive iron uptake; orthologs have ferric-chelate reductase activity; null mutant shows decreased adhesion to ovary epithelial cells but increased survival in mouse liver
CAGL0G10153g	2503.27	1.01878	0.0934084	3.43623e-28	2.55593e-27	2.02621		QCR7	Has domain(s) with predicted role in mitochondrial electron transport, ubiquinol to cytochrome c and mitochondrial respiratory chain complex III localization
CAGL0F08503g	1274.52	1.01807	0.0952109	3.54859e-27	2.50203e-26	2.0252		FOL2	Ortholog(s) have GTP cyclohydrolase I activity, role in folic acid-containing compound biosynthetic process and nucleus localization
CAGL0H05951g	968.03	1.01643	0.096194	1.3823e-26	9.51097e-26	2.0229		DPC25	Ortholog of S. cerevisiae : DPC25, C. albicans SC5314 : C4_01930C_A, C. dubliniensis CD36 : Cd36_41820, C. parapsilosis CDC317 : CPAR2_400500 and C. auris B8441 : B9J08_000760
CAGL0G02365g	826.165	1.0162	0.138221	6.21633e-14	2.18156e-13	2.02259		TGL4	Ortholog(s) have calcium-independent phospholipase A2 activity, lysophosphatidic acid acyltransferase activity, sterol esterase activity, triglyceride lipase activity
CAGL0K04279g	5467.86	1.01613	0.0760658	3.26397e-41	4.56702e-40	2.02248	SCM4	ATG33	Ortholog of S. cerevisiae : SCM4 and Saccharomyces cerevisiae S288C : YGR049W
CAGL0G03949g	176.399	1.01545	0.164214	1.9888e-10	5.58285e-10	2.02153			Protein of unknown function
CAGL0G01925g	837.889	1.01245	0.103137	3.14941e-23	1.79895e-22	2.01734		YKR070W	Ortholog(s) have cardiolipin synthase (CMP-forming) activity, role in cardiolipin biosynthetic process, phospholipid homeostasis and mitochondrion localization
CAGL0G08844g	2051.99	1.01177	0.105322	2.51176e-22	1.36558e-21	2.01638			Has domain(s) with predicted DNA binding, DNA-binding transcription factor activity, RNA polymerase II-specific, zinc ion binding activity and role in DNA-templated transcription, regulation of DNA-templated transcription
CAGL0E00231g	1619.47	1.01158	0.0825208	4.90981e-35	5.13255e-34	2.01612			Putative adhesin-like protein; contains tandem repeats and a predicted GPI-anchor; belongs to adhesin cluster III
CAGL0I00462g	4552.78	1.01134	0.0840521	8.21896e-34	8.04804e-33	2.01579		HRI1	Ortholog(s) have role in protein targeting to membrane and endoplasmic reticulum membrane localization
CAGL0J02332g	676.153	1.00984	0.0975095	1.28754e-25	8.40005e-25	2.01369		VID28	Ortholog(s) have role in negative regulation of gluconeogenesis, proteasome-mediated ubiquitin-dependent protein catabolic process, protein catabolic process in the vacuole and GID complex localization
CAGL0K02189g	378.15	1.00976	0.124826	1.93562e-16	7.65625e-16	2.01358		VFA1	Ortholog(s) have ATPase activator activity, role in vacuolar transport and cytoplasm, endosome localization
CAGL0J08635g	1703.26	1.00943	0.100764	4.07177e-24	2.42826e-23	2.01311		YPT53	Ortholog(s) have GTP binding, GTPase activity
CAGL0E00187g	1609.02	1.00929	0.0957142	1.71588e-26	1.17465e-25	2.01292			Putative adhesin-like protein; belongs to adhesin cluster IV
CAGL0H06699g	1972	1.00923	0.168482	6.59432e-10	1.78989e-09	2.01284		GUT2	Ortholog(s) have glycerol-3-phosphate dehydrogenase (quinone) activity, role in NADH oxidation, glycerol metabolic process and mitochondrial outer membrane, mitochondrion localization
CAGL0I04510g	1701.42	1.00688	0.111485	9.57873e-20	4.53399e-19	2.00956		YDL012C	Ortholog(s) have cellular bud membrane, mating projection membrane, plasma membrane localization
CAGL0K04301g	559.227	1.00672	0.192269	5.1272e-08	1.21746e-07	2.00933		FMP48	Putative mitochondrial Ser/Thr protein kinase; gene is upregulated in azole-resistant strain
CAGL0L10406g	6718.75	1.006	0.102776	4.06601e-23	2.30067e-22	2.00833	CYT1	CYT1	Ortholog(s) have ubiquinol-cytochrome-c reductase activity, role in mitochondrial electron transport, ubiquinol to cytochrome c and mitochondrial respiratory chain complex III localization
CAGL0B00462g	18.1159	1.00249	0.513035	0.0121289	0.018066	2.00345		KAR4	Ortholog(s) have DNA-binding transcription factor activity and role in karyogamy involved in conjugation with cellular fusion, mRNA methylation, meiotic cell cycle, positive regulation of transcription by RNA polymerase II
CAGL0G04081g	734.515	1.00156	0.101408	1.75231e-23	1.01267e-22	2.00217		THI73	Ortholog(s) have endoplasmic reticulum localization
CAGL0D05456g	27.419	1.0012	0.435387	0.00562302	0.00868968	2.00166			Protein of unknown function
CAGL0F02717g	2586.9	1.00093	0.118771	1.15927e-17	4.91961e-17	2.00129	PDH1	PDR5	Multidrug transporter, predicted plasma membrane ATP-binding cassette (ABC) transporter; regulated by Pdr1p; involved in fluconazole resistance
CAGL0I08591g	2312.43	1.00035	0.090529	7.28798e-29	5.58986e-28	2.00048		AFR1	Ortholog of S. cerevisiae : YER158C and Saccharomyces cerevisiae S288C : YER158C
CAGL0K05247g	186.504	1.00027	0.179424	7.99523e-09	2.00808e-08	2.00038		CSR2	Ortholog(s) have ubiquitin protein ligase binding activity, role in fungal-type cell wall organization, regulation of transcription by RNA polymerase II and nucleus localization
CAGL0A04631g	2299.76	-1.00017	0.107677	4.92451e-21	2.49217e-20	0.49994		YBL081W	Ortholog of S. cerevisiae : YBL081W and Saccharomyces cerevisiae S288C : YBL081W
CAGL0F00451g	921.205	-1.00031	0.0997423	3.64048e-24	2.17585e-23	0.499891		RFC2	Ortholog(s) have DNA clamp loader activity, chromatin binding activity
CAGL0M02409g	5206.63	-1.0007	0.122562	9.99444e-17	4.01185e-16	0.499758		NOP53	Ortholog(s) have rRNA binding activity and role in maturation of LSU-rRNA from tricistronic rRNA transcript (SSU-rRNA, 5.8S rRNA, LSU-rRNA), rRNA processing, ribosomal large subunit export from nucleus
CAGL0L03003g	1944.38	-1.0025	0.0969653	1.48924e-25	9.65777e-25	0.499136	GCN3	GCN3	Translation initiation factor eIF2B
CAGL0G03333g	240.012	-1.00313	0.138704	1.51991e-13	5.17954e-13	0.498918		RTT105	Ortholog(s) have nuclear import signal receptor activity, protein carrier chaperone activity
CAGL0M06655g	4740.25	-1.0032	0.119805	1.76229e-17	7.39754e-17	0.498892	HHT2	HHT2	Histone H3
CAGL0C02475g	1536.06	-1.00341	0.0946232	9.15036e-27	6.36061e-26	0.498819		CHZ1	Ortholog(s) have histone binding activity, role in chromatin remodeling and nucleus localization
CAGL0I09438g	867.349	-1.00457	0.117875	4.89498e-18	2.1222e-17	0.498419		EFM2	Ortholog(s) have S-adenosylmethionine-dependent methyltransferase activity, protein-lysine N-methyltransferase activity and role in positive regulation of translational termination
CAGL0I07733g	975.919	-1.00471	0.0974631	2.04898e-25	1.31149e-24	0.498371	MSH2	MSH2	Protein involved in DNA mismatch repair; deletion leads to increased frequency of drug resistant mutants
CAGL0L05148g	41108.7	-1.00474	0.0879377	9.04557e-31	7.59407e-30	0.498359		TEF4	Ortholog(s) have guanyl-nucleotide exchange factor activity, role in translational elongation and cytoplasmic stress granule localization
CAGL0D05500g	2934	-1.00485	0.117475	3.74197e-18	1.6341e-17	0.498324		HGH1	Ortholog(s) have translation elongation factor binding activity and role in chaperone-mediated protein folding
CAGL0F03289g	1655.87	-1.00485	0.0958006	3.07284e-26	2.07474e-25	0.498323		LRP1	Ortholog(s) have double-stranded DNA binding, double-stranded RNA binding, enzyme regulator activity, protein-containing complex binding activity
CAGL0H03641g	4423.65	-1.00567	0.0697518	1.30423e-47	2.48676e-46	0.498039		PYP1	Ortholog(s) have glycerol-1-phosphatase activity, glycerol-3-phosphatase activity, ribitol-5-phosphatase activity, sorbitol-6-phosphatase activity and role in alditol phosphate metabolic process
CAGL0L02563g	1845.66	-1.00583	0.0959583	3.30458e-26	2.22566e-25	0.497984		AIM20	Ortholog of S. cerevisiae : AIM20 and Saccharomyces cerevisiae S288C : YIL158W
CAGL0K10472g	5121.66	-1.00644	0.0941166	3.39708e-27	2.39833e-26	0.497774		GCN20	Ortholog(s) have role in protein unfolding, regulation of translational elongation and cytosolic ribosome localization
CAGL0F01727g	1178.18	-1.00821	0.109369	9.27836e-21	4.65206e-20	0.497161		REX2	Ortholog(s) have 3'-5'-RNA exonuclease activity
CAGL0J01045g	5578.83	-1.01028	0.119405	8.34254e-18	3.55988e-17	0.49645		HCA4	Ortholog(s) have ATP-dependent activity, acting on RNA, RNA helicase activity, role in rRNA processing and small-subunit processome localization
CAGL0B03399g	1237.32	-1.01054	0.088011	5.08081e-31	4.33269e-30	0.496359	RIF1	RIF1	Protein involved in sub-telomeric silencing and regulation of biofilm formation; involved in regulation of telomere length; mutants display increased colonization of mouse kidneys relative to wild-type; required for silencing at MTL3
CAGL0F04499g	2111.36	-1.01256	0.38801	0.00238246	0.00382139	0.495665		FUI1	Ortholog(s) have uridine transmembrane transporter activity, role in transmembrane transport, uridine transport and plasma membrane localization
CAGL0K05555g	2111	-1.01551	0.107943	1.5666e-21	8.17162e-21	0.494653		BUD21	Ortholog(s) have U3 snoRNA binding activity
CAGL0F01705g	17230.1	-1.01564	0.0977079	7.45268e-26	4.93957e-25	0.49461	FRS1	FRS1	Putative cytosolic phenylalanyl-tRNA synthetase, alpha subunit
CAGL0I03762g	11054.5	-1.01592	0.0759385	2.54511e-41	3.589e-40	0.494513		CCT4	Ortholog(s) have unfolded protein binding activity, role in protein folding and chaperonin-containing T-complex localization
CAGL0L08294g	1759.83	-1.01613	0.0869653	4.72614e-32	4.26534e-31	0.494439		AXL2	Ortholog(s) have role in axial cellular bud site selection and cell division site, cellular bud neck, cellular bud neck septin ring, incipient cellular bud site, plasma membrane localization
CAGL0K00737g	436.775	-1.01704	0.123026	4.21013e-17	1.72711e-16	0.49413		SLI1	Ortholog(s) have N-acetyltransferase activity, role in response to xenobiotic stimulus and nuclear envelope, plasma membrane localization
CAGL0G01364g	19266.9	-1.02006	0.069069	6.39668e-50	1.29246e-48	0.493096		GRS1	Ortholog(s) have glycine-tRNA ligase activity, role in glycyl-tRNA aminoacylation and cytoplasm, mitochondrion localization
CAGL0B04279g	2557.18	-1.02059	0.0914202	1.87737e-29	1.4928e-28	0.492913		RKM3	Protein of unknown function
CAGL0L08624g	2304.63	-1.02125	0.119131	3.05738e-18	1.3449e-17	0.492689			Has domain(s) with predicted lysine-acetylated histone binding, peptidase activator activity, proteasome binding activity
CAGL0H02805g	1087.23	-1.02163	0.135565	1.46719e-14	5.31426e-14	0.492558		SMC3	Ortholog(s) have ATPase, DNA binding, double-stranded DNA binding, protein kinase binding, topological DNA co-entrapment activity
CAGL0F01815g	1841.47	-1.02193	0.100098	5.63238e-25	3.51375e-24	0.492458			Protein of unknown function
CAGL0I05302g	1052.68	-1.02304	0.106131	1.63514e-22	8.96182e-22	0.49208		IRR1	Ortholog(s) have chromatin binding activity, role in mitotic sister chromatid cohesion and cytoplasm, cytosol, mitotic cohesin complex, nucleus localization
CAGL0L10164g	17049.8	-1.02447	0.094617	7.97377e-28	5.84276e-27	0.491591		ETT1	Ortholog(s) have role in translational termination and nucleus localization
CAGL0M09757g	1540.89	-1.02465	0.104683	3.91266e-23	2.21622e-22	0.491529		YLR287C	Has domain(s) with predicted role in regulation of cell cycle
CAGL0H08910g	21.5876	-1.02624	0.416781	0.00351776	0.00555679	0.490987		YGL138C	Ortholog of S. cerevisiae : YGL138C, C. albicans SC5314 : C3_00990C_A, C. dubliniensis CD36 : Cd36_80910, C. parapsilosis CDC317 : CPAR2_102230 and C. auris B8441 : B9J08_002616
CAGL0L11660g	5757.74	-1.02659	0.130461	1.1057e-15	4.21348e-15	0.490869		RPO31	Ortholog(s) have RNA polymerase III activity, role in tRNA transcription by RNA polymerase III and RNA polymerase III complex, chromatin localization
CAGL0I02926g	15474.6	-1.02758	0.0996129	1.63233e-25	1.053e-24	0.490533		PUF6	Ortholog(s) have large ribosomal subunit rRNA binding, mRNA 3'-UTR binding, mRNA 5'-UTR binding, mRNA regulatory element binding translation repressor activity
CAGL0D03300g	1728.73	-1.02944	0.102914	4.46067e-24	2.64853e-23	0.489899		SDO1	Ortholog(s) have 5.8S rRNA binding, guanyl-nucleotide exchange factor activity, large ribosomal subunit rRNA binding, rRNA primary transcript binding, small ribosomal subunit rRNA binding activity and role in cytosolic ribosome assembly
CAGL0M12144g	19951.8	-1.02968	0.0899252	7.01211e-31	5.93291e-30	0.489818		FUN12	Ortholog(s) have GTP binding, GTPase activity, ribosome binding, small ribosomal subunit rRNA binding, translation initiation factor activity, translation initiation factor binding activity
CAGL0M10235g	206.353	-1.02975	0.16672	1.96546e-10	5.52021e-10	0.489794		SFT1	Ortholog(s) have SNAP receptor activity, role in intra-Golgi vesicle-mediated transport, vesicle fusion and Golgi trans cisterna, SNARE complex localization
CAGL0G08294g	1423.26	-1.02994	0.102268	2.24136e-24	1.35609e-23	0.489731		GPN3	Ortholog(s) have role in mitotic sister chromatid cohesion, protein import into nucleus
CAGL0C00715g	968.883	-1.03151	0.135821	9.18738e-15	3.34564e-14	0.4892		RSA3	Ortholog(s) have role in ribosomal large subunit assembly and preribosome, large subunit precursor localization
CAGL0M01210g	2243.25	-1.03327	0.123895	2.18776e-17	9.11989e-17	0.488602	IPI1	IPI1	Protein with a role in pre-rRNA processing; interacts with the ribosome-related chaperones Ssb1p, Ssb2p, and Ssz1p to form a complex that inhibits PDR1-mediated regulation of efflux pumps, such that mutations lead to drug resistance
CAGL0B04697g	1401.62	-1.03352	0.0831067	5.11636e-36	5.52996e-35	0.488517		RER1	Ortholog(s) have Golgi apparatus localization
CAGL0J06006g	861.318	-1.04387	0.143669	1.08073e-13	3.71567e-13	0.485025		GIM3	Ortholog(s) have tubulin binding activity and role in cytoplasm protein quality control by the ubiquitin-proteasome system, positive regulation of transcription elongation by RNA polymerase II, tubulin complex assembly
CAGL0D05060g	4406.45	-1.04463	0.110463	9.18632e-22	4.8389e-21	0.48477		PPT1	Has domain(s) with predicted hydrolase activity
CAGL0J05500g	519.546	-1.04468	0.108065	1.30286e-22	7.16242e-22	0.484754			Ortholog(s) have ATP binding, ATPase, DNA insertion or deletion binding, dinucleotide insertion or deletion binding, double-stranded DNA binding, heteroduplex DNA loop binding, single-stranded DNA binding activity
CAGL0H01419g	4086.8	-1.04634	0.110315	6.94506e-22	3.6798e-21	0.484195		BFR2	Ortholog(s) have role in maturation of SSU-rRNA from tricistronic rRNA transcript (SSU-rRNA, 5.8S rRNA, LSU-rRNA), rRNA processing and nucleolus, small-subunit processome localization
CAGL0C01683g	3651.98	-1.04914	0.0880374	2.86717e-33	2.7334e-32	0.483255	ISW1		Putative ATPase subunit of the SWI/SNF remodeling complex; null mutant shows normal survival in human THP-1 macrophages
CAGL0H05555g	364.412	-1.0518	0.141549	3.16218e-14	1.12136e-13	0.482367		SEN54	Ortholog(s) have tRNA-intron endonuclease activity, role in tRNA-type intron splice site recognition and cleavage and mitochondrial outer membrane, tRNA-intron endonuclease complex localization
CAGL0L04356g	3060.67	-1.05268	0.102118	1.88405e-25	1.20735e-24	0.48207		MTR10	Ortholog(s) have nuclear localization sequence binding activity and role in RNA import into nucleus, RNA localization, protein import into nucleus, snRNA import into nucleus, tRNA import into nucleus, tRNA transport
CAGL0G00726g	2254.49	-1.05313	0.0824951	7.49816e-38	8.82664e-37	0.48192	RFA1	RFA1	DNA replication factor A, 69 KD subunit; protein abundance increased in ace2 mutant cells
CAGL0L02849g	6427.7	-1.05509	0.102087	1.39145e-25	9.04525e-25	0.481268		RET1	Ortholog(s) have RNA polymerase III activity, role in tRNA transcription by RNA polymerase III, termination of RNA polymerase III transcription and RNA polymerase III complex, chromatin localization
CAGL0K01089g	2301.48	-1.05596	0.107776	3.32256e-23	1.89386e-22	0.480977		SLX9	Ortholog(s) have G-quadruplex DNA binding activity and role in maturation of SSU-rRNA from tricistronic rRNA transcript (SSU-rRNA, 5.8S rRNA, LSU-rRNA), ribosomal small subunit export from nucleus
CAGL0G06248g	5882.31	-1.05642	0.106232	7.78032e-24	4.57442e-23	0.480822		MAK16	Ortholog(s) have role in maturation of 5.8S rRNA from tricistronic rRNA transcript (SSU-rRNA, 5.8S rRNA, LSU-rRNA), maturation of LSU-rRNA from tricistronic rRNA transcript (SSU-rRNA, 5.8S rRNA and LSU-rRNA), more
CAGL0K04213g	240.972	-1.05652	0.205272	7.37297e-08	1.73059e-07	0.480791		MTE1	Ortholog(s) have enzyme activator activity, role in negative regulation of telomere maintenance and chromosome, telomeric region, site of double-strand break localization
CAGL0J05698g	1629.25	-1.05659	0.102839	2.67017e-25	1.70106e-24	0.480768		RPC31	Ortholog(s) have RNA polymerase III activity, role in tRNA transcription by RNA polymerase III, transcription initiation at RNA polymerase III promoter and RNA polymerase III complex localization
CAGL0K09416g	1557.24	-1.05896	0.0918971	2.90363e-31	2.53191e-30	0.479978		NCS6	Ortholog(s) have tRNA binding, tRNA-uracil-34 sulfurtransferase activity and role in protein urmylation, tRNA wobble position uridine thiolation, tRNA wobble uridine modification
CAGL0G00748g	549.947	-1.05897	0.15278	9.61654e-13	3.13319e-12	0.479974		SEN34	Ortholog(s) have tRNA-intron endonuclease activity, role in tRNA-type intron splice site recognition and cleavage and tRNA-intron endonuclease complex localization
CAGL0J08030g	1467.65	-1.06001	0.116057	1.90065e-20	9.34788e-20	0.479629		POL2	Ortholog(s) have DNA-directed DNA polymerase activity, SUMO binding, double-stranded DNA binding, single-stranded DNA 3'-5' DNA exonuclease activity, single-stranded DNA binding activity
CAGL0M00990g	1884.28	-1.06164	0.111361	4.37434e-22	2.34293e-21	0.479088		SEN1	Ortholog(s) have 5'-3' DNA helicase activity, 5'-3' DNA/RNA helicase activity, protein domain specific binding activity
CAGL0C04301g	8304.72	-1.06335	0.0841383	3.80486e-37	4.34669e-36	0.478521		YRB1	Ortholog(s) have GTPase activator activity and cytosol localization
CAGL0M12881g	5817.9	-1.06359	0.142887	2.22529e-14	7.98008e-14	0.478441			Ortholog(s) have dihydroorotate dehydrogenase activity, role in 'de novo' UMP biosynthetic process and mitochondrion localization
CAGL0E04444g	1755.99	-1.06379	0.0982095	7.03698e-28	5.17032e-27	0.478373		ARD1	Ortholog(s) have peptide alpha-N-acetyltransferase activity, peptide-glutamate-alpha-N-acetyltransferase activity, peptide-serine-alpha-N-acetyltransferase activity
CAGL0I07689g	1673.66	-1.06449	0.104047	4.14019e-25	2.60083e-24	0.478143		RTC2	Ortholog(s) have basic amino acid transmembrane transporter activity, role in basic amino acid transmembrane export from vacuole and fungal-type vacuole membrane localization
CAGL0C01199g	2938.65	-1.06488	0.110011	1.04812e-22	5.80611e-22	0.478013	UPC2A	UPC2	Putative Zn(2)-Cys(6) binuclear cluster transcription factor, involved in transcriptional regulation of ergosterol biosynthesis and uptake
CAGL0H03685g	38577.8	-1.06726	0.123638	2.46471e-18	1.08596e-17	0.477225		CBF5	Has domain(s) with predicted RNA binding, pseudouridine synthase activity and role in RNA processing, pseudouridine synthesis
CAGL0L05170g	4190.27	-1.06798	0.117991	4.03459e-20	1.95765e-19	0.476986		RRP14	Ortholog(s) have role in ribosomal large subunit biogenesis, ribosomal small subunit biogenesis and nucleolus localization
CAGL0L04950g	10653.8	-1.07001	0.118878	1.02871e-19	4.85657e-19	0.476317		ERB1	Has domain(s) with predicted role in rRNA processing, ribosome biogenesis
CAGL0H05863g	1649.28	-1.07087	0.095389	8.59776e-30	6.90755e-29	0.476033		ELP4	Ortholog(s) have ATPase, tRNA binding activity
CAGL0L01969g	1171.81	-1.07262	0.0877885	7.12561e-35	7.36358e-34	0.475455		YKL033W-A	Ortholog(s) have 5'-nucleotidase activity, pseudouridine 5'-phosphatase activity
CAGL0K09724g	7496	-1.07305	0.0749809	5.16404e-47	9.51132e-46	0.475312	FPR1	FPR1	Peptidyl-prolyl cis-trans isomerase; expression upregulated in biofilm vs planktonic cell culture
CAGL0H05709g	13691.6	-1.07381	0.120101	1.11385e-19	5.25392e-19	0.475062		NOG1	Ortholog(s) have role in assembly of large subunit precursor of preribosome, rRNA processing, ribosomal large subunit biogenesis, ribosomal subunit export from nucleus
CAGL0M03905g	7078.71	-1.07552	0.112832	4.35198e-22	2.33558e-21	0.474501		KRI1	Ortholog(s) have role in endonucleolytic cleavage in ITS1 to separate SSU-rRNA from 5.8S rRNA and LSU-rRNA from tricistronic rRNA transcript (SSU-rRNA, 5.8S rRNA, LSU-rRNA) and 90S preribosome, nucleolus localization
CAGL0A01958g	2094.47	-1.07597	0.115922	4.67922e-21	2.37025e-20	0.474353		TSR4	Ortholog(s) have unfolded protein binding activity, role in maturation of SSU-rRNA, ribosomal small subunit biogenesis and cytoplasm localization
CAGL0D03410g	893.59	-1.07655	0.168827	4.97673e-11	1.45121e-10	0.47416		RRN7	Ortholog(s) have RNA polymerase I core promoter sequence-specific DNA binding, TBP-class protein binding activity and role in nucleolar large rRNA transcription by RNA polymerase I
CAGL0M04411g	109.208	-1.07759	0.210629	8.65417e-08	2.02429e-07	0.473819		RKM5	Ortholog(s) have S-adenosylmethionine-dependent methyltransferase activity and role in protein methylation
CAGL0L07458g	646.806	-1.07779	0.136062	6.58907e-16	2.54311e-15	0.473755		ECM2	Ortholog(s) have U6 snRNA binding activity, role in mRNA splicing, via spliceosome and Prp19 complex, post-mRNA release spliceosomal complex, spliceosomal complex localization
CAGL0A02321g	6528.36	-1.07922	0.181256	7.29754e-10	1.97581e-09	0.473285	HXT3	HXT5	Ortholog(s) have fructose transmembrane transporter activity, glucose transmembrane transporter activity, mannose transmembrane transporter activity and role in glucose transmembrane transport, hexose transmembrane transport
CAGL0L04026g	1435.67	-1.07926	0.119897	6.16387e-20	2.95375e-19	0.473272		NCS2	Ortholog(s) have tRNA-uracil-34 sulfurtransferase activity and role in invasive growth in response to glucose limitation, protein urmylation, pseudohyphal growth, tRNA wobble position uridine thiolation
CAGL0H06985g	6840.33	-1.08299	0.119877	4.50405e-20	2.17375e-19	0.472051		UTP14	Ortholog(s) have role in endonucleolytic cleavage in 5'-ETS of tricistronic rRNA transcript (SSU-rRNA, 5.8S rRNA and LSU-rRNA), more
CAGL0L10934g	479.242	-1.08435	0.125778	1.84187e-18	8.18188e-18	0.471603		MOD5	Ortholog(s) have tRNA binding, tRNA dimethylallyltransferase activity, role in tRNA modification and cytosol, mitochondrion, nucleolus, nucleus localization
CAGL0M07161g	15687.8	-1.08458	0.0844565	2.65529e-38	3.2311e-37	0.47153	EGD2	EGD2	Alpha subunit of the nascent polypeptide-associated complex; protein abundance decreased in ace2 mutant cells
CAGL0J09460g	1329.54	-1.08798	0.122977	2.46437e-19	1.13668e-18	0.47042		AIR1	Ortholog(s) have poly(A) RNA polymerase activity
CAGL0K05269g	395.356	-1.08819	0.119041	1.72528e-20	8.49307e-20	0.47035		NTO1	Ortholog(s) have methylated histone binding activity, role in chromatin remodeling and NuA3 histone acetyltransferase complex, NuA3a histone acetyltransferase complex, NuA3b histone acetyltransferase complex localization
CAGL0H02673g	504.18	-1.0902	0.151055	1.42667e-13	4.87408e-13	0.469697		UTP30	Ortholog(s) have role in maturation of SSU-rRNA from tricistronic rRNA transcript (SSU-rRNA, 5.8S rRNA, LSU-rRNA), ribosomal small subunit biogenesis and 90S preribosome, nucleolus localization
CAGL0H07249g	7494.92	-1.0903	0.0876956	2.34061e-36	2.57088e-35	0.469664	DYS1	DYS1	Putative deoxyhypusine synthase
CAGL0D02596g	728.777	-1.09053	0.149709	8.6457e-14	2.99734e-13	0.469588		PSF3	Ortholog(s) have role in DNA-templated DNA replication, double-strand break repair via break-induced replication, mitotic DNA replication initiation
CAGL0H02849g	491.36	-1.09149	0.129732	1.07271e-17	4.55946e-17	0.469277		PSF2	Ortholog(s) have role in DNA-templated DNA replication, double-strand break repair via break-induced replication, mitotic DNA replication
CAGL0K06809g	1009.56	-1.09185	0.13047	1.5937e-17	6.71065e-17	0.46916			Has domain(s) with predicted acetyl-CoA transmembrane transporter activity and membrane localization
CAGL0J03718g	5947.11	-1.09189	0.106749	4.08511e-25	2.56921e-24	0.469145		PUS7	Ortholog(s) have pseudouridine synthase activity, role in enzyme-directed rRNA pseudouridine synthesis, mRNA pseudouridine synthesis, snRNA pseudouridine synthesis, tRNA pseudouridine synthesis and cytoplasm, nucleus localization
CAGL0D05940g	9509.48	-1.09359	0.105363	8.26872e-26	5.46038e-25	0.468593	ERG1	ERG1	Squalene epoxidase with a role in ergosterol synthesis; involved in growth under conditions of low oxygen tension
CAGL0A04015g	37926.8	-1.09799	0.112628	1.11836e-22	6.17322e-22	0.467166		NOP56	Ortholog(s) have role in rRNA processing and box C/D RNP complex, nucleolus, small-subunit processome localization
CAGL0D06094g	515.703	-1.09859	0.133892	6.22714e-17	2.53343e-16	0.466973		HIT1	Ortholog(s) have role in box C/D snoRNP assembly, maturation of LSU-rRNA from tricistronic rRNA transcript (SSU-rRNA, 5.8S rRNA, LSU-rRNA)
CAGL0L12672g	8604.66	-1.09995	0.103407	5.4795e-27	3.84346e-26	0.466534		NOP4	Ortholog(s) have large ribosomal subunit rRNA binding activity and role in maturation of LSU-rRNA from tricistronic rRNA transcript (SSU-rRNA, 5.8S rRNA, LSU-rRNA), ribosomal large subunit biogenesis
CAGL0D06622g	2591.3	-1.10101	0.0945454	6.4453e-32	5.75929e-31	0.466191		SPA2	Ortholog(s) have MAP-kinase scaffold activity
CAGL0F00319g	531.041	-1.10123	0.11533	3.56069e-22	1.92234e-21	0.46612		MOG1	Ortholog(s) have small GTPase binding activity, role in poly(A)+ mRNA export from nucleus, protein import into nucleus and cytoplasm, nucleus localization
CAGL0C00495g	476.261	-1.10164	0.145242	9.10655e-15	3.31844e-14	0.465985		CKS1	Ortholog(s) have cyclin-dependent protein serine/threonine kinase activator activity, histone binding, protein kinase activator activity, protein-containing complex binding, ubiquitin binding, zinc ion binding activity
CAGL0J05786g	1253.2	-1.10259	0.0888593	6.445e-36	6.92454e-35	0.465681			Protein of unknown function
CAGL0M02805g	5592.95	-1.10356	0.168793	1.65497e-11	4.96766e-11	0.465367		NAN1	Protein of unknown function
CAGL0F07139g	11746.6	-1.10395	0.109538	1.86211e-24	1.13551e-23	0.465242		PRP43	Ortholog(s) have RNA helicase activity
CAGL0K01067g	3758.56	-1.10993	0.0799173	2.07855e-44	3.41071e-43	0.463316		TOM20	Ortholog(s) have mitochondrion targeting sequence binding, protein transmembrane transporter activity and role in protein import into mitochondrial matrix, tRNA import into mitochondrion
CAGL0B00484g	8458.87	-1.11051	0.122778	5.85827e-20	2.81228e-19	0.463129		SPB1	Ortholog(s) have rRNA (guanine) methyltransferase activity, rRNA (uridine-2'-O-)-methyltransferase activity
CAGL0L10648g	2591.65	-1.11065	0.101868	2.99678e-28	2.24759e-27	0.463084		CLN2	Ortholog(s) have cyclin-dependent protein serine/threonine kinase regulator activity, role in regulation of protein phosphorylation, traversing start control point of mitotic cell cycle and cytoplasm, nucleus localization
CAGL0K10010g	4640.39	-1.11287	0.0929867	1.38432e-33	1.34822e-32	0.462373		RRP8	Ortholog(s) have rRNA (adenine) methyltransferase activity, rRNA (adenine-N1-)-methyltransferase activity, role in rRNA methylation, rRNA processing, ribosomal large subunit biogenesis and 90S preribosome, nucleolus localization
CAGL0I01914g	361.548	-1.11288	0.141599	1.04617e-15	3.99506e-15	0.46237		BNS1	Ortholog(s) have role in meiosis I, negative regulation of protein localization to nucleolus, positive regulation of exit from mitosis and nucleolus, nucleus localization
CAGL0D02838g	3308.57	-1.11365	0.126441	3.41783e-19	1.56711e-18	0.462124		RIX7	Ortholog(s) have role in ribosomal large subunit biogenesis, ribosomal large subunit export from nucleus and nucleolus, nucleus, preribosome, large subunit precursor localization
CAGL0J01155g	2635.89	-1.11498	0.0935979	2.74376e-33	2.62629e-32	0.461699		CMS1	Ortholog of S. cerevisiae : CMS1, C. albicans SC5314 : C1_07790C_A, C. dubliniensis CD36 : Cd36_07310, C. parapsilosis CDC317 : CPAR2_208310 and C. auris B8441 : B9J08_001597
CAGL0L09669g	3434.11	-1.11563	0.12868	1.1436e-18	5.1136e-18	0.46149		URB1	Ortholog(s) have role in maturation of 5.8S rRNA from tricistronic rRNA transcript (SSU-rRNA, 5.8S rRNA, LSU-rRNA), maturation of LSU-rRNA from tricistronic rRNA transcript (SSU-rRNA, 5.8S rRNA, LSU-rRNA) and nucleolus localization
CAGL0D03190g	6426.73	-1.11696	0.0852403	8.39415e-40	1.09528e-38	0.461064	MEU1	MEU1	Ortholog(s) have S-methyl-5-thioadenosine phosphorylase activity, mRNA binding activity, role in L-methionine salvage from methylthioadenosine, glutamate biosynthetic process and cytoplasm localization
CAGL0F06039g	2212.38	-1.11738	0.0933966	1.42003e-33	1.38052e-32	0.460931		SUB1	Ortholog(s) have G-quadruplex DNA binding, chromatin binding activity
CAGL0G03069g	707.987	-1.11764	0.124842	9.0476e-20	4.29008e-19	0.460847		DRN1	Ortholog(s) have RNA lariat debranching enzyme activator activity, enzyme activator activity, role in mRNA splicing, via spliceosome and cytosol, nucleus localization
CAGL0I10901g	835.82	-1.11955	0.129248	1.21274e-18	5.40938e-18	0.460238		SLK19	Ortholog(s) have role in centromere clustering, chromosome segregation, meiotic cell cycle, mitotic spindle organization, nuclear migration, positive regulation of exit from mitosis, protein localization to chromosome, centromeric region
CAGL0H10604g	14555.5	-1.1215	0.0865977	6.07856e-39	7.65474e-38	0.459615	PUB1	PUB1	Putative major polyadenylated RNA-binding protein of nucleus and cytoplasm; protein abundance decreased in ace2 mutant cells
CAGL0M05269g	181.742	-1.12178	0.168897	8.20813e-12	2.51682e-11	0.459528		AIM4	Ortholog(s) have cytoplasm localization
CAGL0L12540g	14497.8	-1.1264	0.0775886	2.73941e-48	5.31681e-47	0.458059		BTT1	Ortholog(s) have unfolded protein binding activity, role in cotranslational protein targeting to membrane, macroautophagy and nascent polypeptide-associated complex localization
CAGL0G09955g	5750.78	-1.1293	0.0871083	5.12847e-39	6.50367e-38	0.457136		DPM1	Ortholog(s) have dolichyl-phosphate beta-D-mannosyltransferase activity and role in GPI anchor biosynthetic process, dolichol-linked oligosaccharide biosynthetic process
CAGL0J10802g	2184.52	-1.12981	0.118339	3.45753e-22	1.87038e-21	0.456974		NOP10	Ortholog(s) have RNA binding activity, role in rRNA processing, rRNA pseudouridine synthesis, snRNA pseudouridine synthesis and box H/ACA snoRNP complex, nucleolus localization
CAGL0B01463g	1884.17	-1.13063	0.116631	8.29699e-23	4.62701e-22	0.456715		RRP40	Ortholog(s) have RNA binding, manganese ion binding activity
CAGL0M11880g	1848.68	-1.13144	0.108136	3.31238e-26	2.22814e-25	0.456461		PER1	Ortholog(s) have role in GPI anchor biosynthetic process, intracellular manganese ion homeostasis and endoplasmic reticulum, fungal-type vacuole membrane localization
CAGL0J03146g	14334.8	-1.13148	0.105766	4.09286e-27	2.87829e-26	0.456446		RNR1	Ortholog(s) have CDP reductase activity, nucleotide binding, ribonucleoside-diphosphate reductase activity, thioredoxin disulfide as acceptor activity
CAGL0M06369g	4990.76	-1.13329	0.0973263	6.39566e-32	5.73385e-31	0.455874		ELP3	Ortholog(s) have role in regulation of cytoplasmic translational fidelity, tRNA wobble base 5-methoxycarbonylmethyl-2-thiouridinylation
CAGL0B00880g	1771.3	-1.13386	0.130062	7.69081e-19	3.46759e-18	0.455694		RRP7	Ortholog(s) have rRNA binding activity, role in rRNA processing, ribosomal small subunit assembly and CURI complex, UTP-C complex localization
CAGL0E06534g	2951.39	-1.1402	0.133961	4.25652e-18	1.85431e-17	0.453697		NOP9	Has domain(s) with predicted RNA binding activity
CAGL0M09977g	6898.78	-1.14441	0.116201	1.55018e-23	8.96819e-23	0.452374		DUS3	Ortholog(s) have tRNA dihydrouridine synthase activity, role in tRNA modification and nuclear periphery localization
CAGL0M00506g	2943.89	-1.14507	0.142613	2.48521e-16	9.76592e-16	0.452169		NMD5	Ortholog(s) have nuclear import signal receptor activity, role in protein import into nucleus and cytoplasm, nucleus localization
CAGL0A02673g	4705.23	-1.14542	0.0816931	2.84301e-45	4.82598e-44	0.452058		BCP1	Ortholog(s) have protein folding chaperone activity and role in protein export from nucleus, ribosomal large subunit export from nucleus
CAGL0I09790g	31185.9	-1.1463	0.114631	6.3576e-24	3.74607e-23	0.451783		NOP58	Ortholog(s) have role in endonucleolytic cleavage in 5'-ETS of tricistronic rRNA transcript (SSU-rRNA, 5.8S rRNA and LSU-rRNA), more
CAGL0H10098g	603.195	-1.14653	0.11867	1.10536e-22	6.11394e-22	0.45171		PRP6	Ortholog(s) have role in mRNA splicing, via spliceosome and U4/U6 snRNP, U4/U6 x U5 tri-snRNP complex localization
CAGL0B03575g	1055.1	-1.14662	0.109304	2.47044e-26	1.67637e-25	0.451684		HAT2	Ortholog(s) have histone acetyltransferase activity, histone binding activity, role in chromatin organization, subtelomeric heterochromatin formation and cytoplasm, histone acetyltransferase complex, nucleus localization
CAGL0L10120g	5411.34	-1.14745	0.0950623	3.82487e-34	3.8143e-33	0.451421		RAT1	Ortholog(s) have 5'-3' RNA exonuclease activity, rRNA binding activity
CAGL0G02167g	2200.69	-1.14752	0.114902	4.39685e-24	2.61349e-23	0.451401		TRZ1	Ortholog(s) have 3'-tRNA processing endoribonuclease activity, role in mitochondrial tRNA 3'-end processing, tRNA 3'-end processing and mitochondrion, nucleus localization
CAGL0A04543g	1525.86	-1.14755	0.0975082	1.4374e-32	1.32599e-31	0.45139		AAR2	Putative component of the U5 snRNP; gene is downregulated in azole-resistant strain
CAGL0G04213g	10405.7	-1.15079	0.1013	1.5874e-30	1.32243e-29	0.450378		RNR2	Ortholog(s) have ribonucleoside-diphosphate reductase activity, thioredoxin disulfide as acceptor activity, role in deoxyribonucleotide biosynthetic process and cytoplasm, nucleus, ribonucleoside-diphosphate reductase complex localization
CAGL0L12760g	19256.4	-1.15088	0.083206	4.19899e-44	6.76712e-43	0.450349		CAM1	Ortholog(s) have DNA-binding transcription factor activity, calcium ion binding, core promoter sequence-specific DNA binding, guanyl-nucleotide exchange factor activity, phospholipid binding activity
CAGL0H04235g	1326.64	-1.15144	0.119802	1.79487e-22	9.80748e-22	0.450177		DUS1	Ortholog(s) have tRNA dihydrouridine synthase activity and role in tRNA modification
CAGL0G00682g	1475.47	-1.15262	0.107121	1.37984e-27	1.00025e-26	0.449809		ERP1	Ortholog(s) have role in endoplasmic reticulum to Golgi vesicle-mediated transport, protein retention in ER lumen and COPII-coated ER to Golgi transport vesicle localization
CAGL0I06490g	4681.13	-1.15363	0.105531	2.05291e-28	1.54826e-27	0.449492		JIP5	Ortholog(s) have role in ribosomal large subunit biogenesis
CAGL0M02321g	310.058	-1.15423	0.138734	2.20095e-17	9.16782e-17	0.449306			Protein of unknown function
CAGL0G09317g	1586.35	-1.16205	0.103632	8.68685e-30	6.96879e-29	0.446877		SKI6	Ortholog(s) have role in U1 snRNA 3'-end processing, U4 snRNA 3'-end processing and U5 snRNA 3'-end processing, more
CAGL0M11550g	1464.08	-1.16891	0.127071	8.8054e-21	4.41902e-20	0.444756		CDC45	Ortholog(s) have DNA replication origin binding, chromatin binding, single-stranded DNA binding activity
CAGL0D01562g	2592.54	-1.16981	0.0831634	1.51784e-45	2.65132e-44	0.44448	FCY1	FCY1	Ortholog(s) have cytosine deaminase activity and role in cytidine metabolic process, cytosine metabolic process, pyrimidine-containing compound salvage
CAGL0I07799g	5464.52	-1.17035	0.0951921	2.37769e-35	2.50978e-34	0.444315		RPB5	Ortholog(s) have DNA-directed 5'-3' RNA polymerase activity and role in transcription by RNA polymerase I, transcription by RNA polymerase II, transcription by RNA polymerase III, transcription initiation at RNA polymerase II promoter
CAGL0M12639g	1443.52	-1.17092	0.11142	1.91008e-26	1.30265e-25	0.444139		EFM4	Ortholog(s) have protein-lysine N-methyltransferase activity and role in vesicle-mediated transport
CAGL0J00891g	4257.81	-1.17142	0.10635	8.00055e-29	6.12772e-28	0.443983		LTV1	Putative protein required for growth at low temperature; gene is downregulated in azole-resistant strain
CAGL0M05797g	821.738	-1.17457	0.0922639	1.00805e-37	1.18151e-36	0.443016		PUS1	Ortholog(s) have pseudouridine synthase activity, role in mRNA pseudouridine synthesis, tRNA pseudouridine synthesis and mitochondrion localization
CAGL0F01023g	5080.96	-1.17458	0.128028	1.17656e-20	5.85037e-20	0.443013		NOP12	Ortholog(s) have rRNA binding activity, role in maturation of LSU-rRNA from tricistronic rRNA transcript (SSU-rRNA, 5.8S rRNA, LSU-rRNA) and nucleolus, preribosome localization
CAGL0H10252g	2068.5	-1.17609	0.0992326	5.12457e-33	4.83441e-32	0.442548		TRM7	Ortholog(s) have tRNA (cytidine(32)-2'-O)-methyltransferase activity, tRNA (guanine(34)-2'-O)-methyltransferase activity, tRNA 2'-O-methyltransferase activity
CAGL0C03369g	13387.8	-1.17727	0.103324	9.68329e-31	8.11688e-30	0.442188		NOG2	Ortholog(s) have large ribosomal subunit rRNA binding activity and role in regulation of ribosomal subunit export from nucleus, ribosomal large subunit export from nucleus
CAGL0E01177g	23846.1	-1.17769	0.10226	3.18621e-31	2.7694e-30	0.442058	CPR1	CPR1	Cyclophilin; peptidyl-prolyl cis-trans isomerase
CAGL0D03124g	9150.67	-1.17804	0.116427	1.08421e-24	6.67919e-24	0.441953		DRS1	Has domain(s) with predicted ATP binding, nucleic acid binding activity
CAGL0G02783g	882.081	-1.17842	0.135135	6.08338e-19	2.75431e-18	0.441834		SHQ1	Ortholog(s) have unfolded protein binding activity, role in box H/ACA snoRNP assembly and cytosol, nucleoplasm, nucleus localization
CAGL0K00781g	4088.89	-1.17957	0.0941286	1.0921e-36	1.22947e-35	0.441484		YGR210C	Has domain(s) with predicted GTP binding activity
CAGL0J01848g	24861.2	-1.18118	0.114754	2.28657e-25	1.46012e-24	0.440989		RPA135	Ortholog(s) have RNA polymerase I activity, role in nucleolar large rRNA transcription by RNA polymerase I, transcription by RNA polymerase I and RNA polymerase I complex localization
CAGL0E02343g	2853.21	-1.18143	0.133105	1.66009e-19	7.73615e-19	0.440914		RCL1	Ortholog(s) have RNA endonuclease activity, enzyme activator activity
CAGL0J07480g	1051.47	-1.1822	0.108688	3.55307e-28	2.63922e-27	0.440679		BNI4	Ortholog(s) have role in chitin biosynthetic process, division septum assembly and cellular bud neck, cellular bud neck septin collar, incipient cellular bud site, septin ring localization
CAGL0J10032g	11286.3	-1.18481	0.108992	3.77189e-28	2.79409e-27	0.439883		NOP2	Ortholog(s) have rRNA (cytosine-C5-)-methyltransferase activity
CAGL0L05412g	1485.68	-1.18493	0.101874	7.02541e-32	6.257e-31	0.439847		ASF1	Ortholog(s) have histone binding activity
CAGL0M11154g	13829.4	-1.18604	0.113407	3.22244e-26	2.17304e-25	0.439508		MAK21	Protein of unknown function
CAGL0K03861g	7432.93	-1.18655	0.10702	3.21314e-29	2.51433e-28	0.439352		RRB1	Ortholog(s) have unfolded protein binding activity, role in ribosome biogenesis and nucleolus localization
CAGL0I03234g	16226.8	-1.18693	0.10717	4.35563e-29	3.35979e-28	0.439238		SNU13	Ortholog(s) have RNA binding, U3 snoRNA binding, U4 snRNA binding activity
CAGL0J03014g	3761.79	-1.18923	0.106876	2.01464e-29	1.5926e-28	0.438538		VHR1	Ortholog(s) have role in regulation of DNA-templated transcription
CAGL0L10516g	7281.19	-1.1917	0.115061	1.00478e-25	6.59502e-25	0.437786		RPF2	Ortholog(s) have role in ribosomal large subunit biogenesis
CAGL0K01859g	32408.1	-1.19542	0.12105	1.11808e-23	6.5171e-23	0.436659		NOP1	Ortholog(s) have histone H2AQ104 methyltransferase activity, mRNA binding, rRNA methyltransferase activity and role in box C/D RNA 3'-end processing, rRNA methylation, rRNA processing
CAGL0I10560g	3974.16	-1.19744	0.143261	1.49292e-17	6.30097e-17	0.43605		UTP8	Ortholog(s) have U3 snoRNA binding, tRNA binding activity
CAGL0M09845g	5745.89	-1.20102	0.124748	1.40442e-22	7.71292e-22	0.434968		UTP21	Ortholog(s) have role in rRNA processing and Pwp2p-containing subcomplex of 90S preribosome, nucleolus, small-subunit processome localization
CAGL0L10956g	419.261	-1.20177	0.128021	1.45212e-21	7.60466e-21	0.434742		RIM20	Ortholog(s) have role in invasive growth in response to glucose limitation, protein processing, sporulation resulting in formation of a cellular spore and peroxisome localization
CAGL0B03927g	2567.34	-1.202	0.0851782	7.60966e-46	1.34223e-44	0.434672		TMA22	Ortholog(s) have role in ribosome disassembly
CAGL0G02013g	1695.12	-1.20241	0.083909	3.4187e-47	6.31818e-46	0.434549		AIM29	Ortholog of S. cerevisiae : AIM29, C. albicans SC5314 : C2_04960C_A, C. dubliniensis CD36 : Cd36_19480, C. parapsilosis CDC317 : CPAR2_210060 and C. auris B8441 : B9J08_005001
CAGL0F08525g	1884.45	-1.20357	0.0977446	1.82773e-35	1.94062e-34	0.4342		EFM5	Has domain(s) with predicted methyltransferase activity, protein-lysine N-methyltransferase activity
CAGL0L08206g	2931.38	-1.20369	0.129682	3.87515e-21	1.96847e-20	0.434162		RRP43	Ortholog(s) have role in exonucleolytic trimming to generate mature 3'-end of 5.8S rRNA from tricistronic rRNA transcript (SSU-rRNA, 5.8S rRNA, LSU-rRNA) and mRNA processing, more
CAGL0M11286g	582.368	-1.20602	0.108721	3.19193e-29	2.50135e-28	0.433462		MTF1	Ortholog(s) have mitochondrial transcription factor activity
CAGL0G02535g	559.088	-1.20603	0.131644	1.18003e-20	5.86228e-20	0.433459		PCC1	Ortholog(s) have chromatin DNA binding activity and role in positive regulation of transcription by RNA polymerase II, tRNA threonylcarbamoyladenosine metabolic process, telomere maintenance via recombination
CAGL0H03377g	8138.44	-1.20627	0.12726	7.43591e-22	3.93217e-21	0.433386	DBP3	DBP3	Ortholog(s) have ATP-dependent activity, acting on RNA, RNA helicase activity and role in endonucleolytic cleavage in ITS1 upstream of 5.8S rRNA from tricistronic rRNA transcript (SSU-rRNA, 5.8S rRNA, LSU-rRNA)
CAGL0J07458g	1744.95	-1.2078	0.12099	4.15214e-24	2.47347e-23	0.432927		CSL4	Ortholog(s) have role in exonucleolytic trimming to generate mature 3'-end of 5.8S rRNA from tricistronic rRNA transcript (SSU-rRNA, 5.8S rRNA, LSU-rRNA) and mRNA processing, more
CAGL0E00979g	5485.61	-1.20781	0.106094	1.17222e-30	9.7805e-30	0.432926		TRM82	Ortholog(s) have enzyme activator activity, role in tRNA (guanine-N7)-methylation and cytosol, nucleus, tRNA (m7G46) methyltransferase complex localization
CAGL0C04235g	655.536	-1.20842	0.174257	9.19902e-13	3.00257e-12	0.432742		GPI18	Ortholog(s) have alpha-1,6-mannosyltransferase activity, mannosyltransferase activity, role in GPI anchor biosynthetic process and endoplasmic reticulum, endoplasmic reticulum membrane, mannosyltransferase complex localization
CAGL0L11176g	754.03	-1.2094	0.135973	1.34192e-19	6.29679e-19	0.432449		OGG1	Ortholog(s) have oxidized purine nucleobase lesion DNA N-glycosylase activity and role in DNA repair, base-excision repair, AP site formation, error-free translesion synthesis, telomere maintenance via telomerase
CAGL0K01551g	6692.2	-1.20941	0.1038	5.134e-32	4.61804e-31	0.432446		DBP10	Ortholog(s) have role in assembly of large subunit precursor of preribosome, maturation of 5.8S rRNA from tricistronic rRNA transcript (SSU-rRNA, 5.8S rRNA and LSU-rRNA), more
CAGL0I03630g	3427.65	-1.21052	0.101722	2.74511e-33	2.62629e-32	0.432112		RPC53	Ortholog(s) have RNA polymerase III activity, role in tRNA transcription by RNA polymerase III and RNA polymerase III complex localization
CAGL0G01628g	1424.55	-1.21192	0.0992187	5.95384e-35	6.20001e-34	0.431695		YNL035C	Ortholog(s) have cytosol, nucleus localization
CAGL0K05467g	1252.61	-1.21207	0.0842787	1.6095e-47	3.04736e-46	0.431649	CDC21	CDC21	Putative thymidylate synthase
CAGL0K02937g	2877.04	-1.21209	0.108672	1.56964e-29	1.25363e-28	0.431644		TCD1	Ortholog(s) have tRNA threonylcarbamoyladenosine dehydratase activity and role in cyclic threonylcarbamoyladenosine biosynthetic process
CAGL0J04576g	3693.57	-1.21554	0.120816	1.89524e-24	1.15441e-23	0.430611		DPH2	Has domain(s) with predicted 2-(3-amino-3-carboxypropyl)histidine synthase activity and role in protein histidyl modification to diphthamide
CAGL0M13915g	2694.95	-1.2181	0.10555	1.88313e-31	1.6527e-30	0.429848		UPA1	Ortholog of S. cerevisiae : UPA2, C. albicans SC5314 : C4_02260C_A, C. dubliniensis CD36 : Cd36_42150, C. parapsilosis CDC317 : CPAR2_401610 and C. auris B8441 : B9J08_001419
CAGL0D00880g	8500.41	-1.21896	0.124686	4.63609e-23	2.61745e-22	0.429593		TSR1	Ortholog(s) have ribonucleoprotein complex binding activity
CAGL0I04752g	2014.77	-1.22071	0.10097	2.72133e-34	2.74414e-33	0.429071		CDS1	Ortholog(s) have phosphatidate cytidylyltransferase activity and role in CDP-diacylglycerol biosynthetic process, phosphatidylinositol metabolic process, phosphatidylserine metabolic process
CAGL0L00341g	9058.16	-1.22101	0.12477	4.58737e-23	2.59297e-22	0.428983		EBP2	Ortholog(s) have role in nuclear division, rRNA processing, ribosomal large subunit biogenesis and nuclear periphery, nucleolus, preribosome, large subunit precursor localization
CAGL0B03707g	1469.21	-1.22178	0.103641	1.03269e-32	9.60827e-32	0.428753		POL31	Ortholog(s) have role in DNA strand elongation involved in DNA replication, DNA synthesis involved in UV-damage excision repair, premeiotic DNA replication and delta DNA polymerase complex localization
CAGL0J00957g	8796.26	-1.22321	0.0929331	3.23405e-40	4.27132e-39	0.428328		RLP24	Ortholog(s) have ATPase activator activity, role in assembly of large subunit precursor of preribosome, ribosomal large subunit biogenesis and nucleolus, preribosome, large subunit precursor localization
CAGL0M13519g	10527.9	-1.22353	0.115935	1.09338e-26	7.56149e-26	0.428235		HAS1	Ortholog(s) have ATP-dependent activity, acting on RNA, RNA binding, RNA helicase activity
CAGL0L10978g	4070.34	-1.22449	0.0995493	2.07068e-35	2.18999e-34	0.42795		CAF20	Ortholog(s) have eukaryotic initiation factor 4E binding activity and role in negative regulation of translation, positive regulation of cytoplasmic mRNA processing body assembly, positive regulation of translation
CAGL0J11792g	1004.64	-1.22628	0.149758	5.89936e-17	2.40369e-16	0.427418		RRN11	Has domain(s) with predicted RNA polymerase I core promoter sequence-specific DNA binding, RNA polymerase I general transcription initiation factor activity and role in transcription initiation at RNA polymerase I promoter
CAGL0K03795g	5609.82	-1.22635	0.123973	1.29629e-23	7.5235e-23	0.427398		ECM16	Ortholog(s) have RNA helicase activity, role in maturation of SSU-rRNA from tricistronic rRNA transcript (SSU-rRNA, 5.8S rRNA, LSU-rRNA), ribosome biogenesis and nucleolus, small-subunit processome localization
CAGL0H05115g	110.7	-1.22643	0.20983	1.17225e-09	3.12851e-09	0.427374		SWC7	Ortholog(s) have role in chromatin remodeling and Swr1 complex localization
CAGL0H07425g	1712.35	-1.22718	0.122204	2.22836e-24	1.35124e-23	0.427152		CNS1	Ortholog(s) have Hsp70 protein binding, Hsp90 protein binding, ribosome binding activity, role in protein folding, protein refolding and cytoplasm localization
CAGL0J11088g	425.129	-1.22759	0.13189	2.90622e-21	1.48604e-20	0.427029			Protein of unknown function
CAGL0G08041g	17812.1	-1.22882	0.100729	7.03628e-35	7.29913e-34	0.426665		RLI1	Ortholog(s) have iron ion binding activity and role in positive regulation of translation, ribosomal large subunit biogenesis, ribosomal subunit export from nucleus, ribosome disassembly, translational initiation, translational termination
CAGL0J00517g	376.767	-1.22884	0.121978	1.66556e-24	1.01795e-23	0.426661		RRM3	Ortholog(s) have DNA helicase activity, centromeric DNA binding activity
CAGL0E03069g	6238.02	-1.22888	0.127263	1.04665e-22	5.80611e-22	0.426648		ENP2	Ortholog(s) have role in maturation of SSU-rRNA from tricistronic rRNA transcript (SSU-rRNA, 5.8S rRNA, LSU-rRNA), ribosomal small subunit biogenesis and nucleolus, small-subunit processome localization
CAGL0F04939g	1702.94	-1.22944	0.0962303	5.07789e-38	6.0168e-37	0.426484		MCM5	Ortholog(s) have role in premeiotic DNA replication and MCM complex, nucleus localization
CAGL0H00847g	1450.4	-1.22976	0.0982686	1.41268e-36	1.57401e-35	0.426389		HUT1	Ortholog(s) have UDP-galactose transmembrane transporter activity and role in UDP-galactose transmembrane transport, UDP-glucose transmembrane transport, UDP-glucose transmembrane transport into endoplasmic reticulum
CAGL0G08085g	1008.99	-1.22976	0.118067	4.68193e-26	3.1261e-25	0.426388		DNF2	Ortholog(s) have aminophospholipid flippase activity, glycosylceramide flippase activity, phosphatidylserine flippase activity
CAGL0K02233g	7280.05	-1.23113	0.104467	1.22899e-32	1.13955e-31	0.425984		NSA2	Ortholog(s) have role in maturation of 5.8S rRNA from tricistronic rRNA transcript (SSU-rRNA, 5.8S rRNA, LSU-rRNA), maturation of LSU-rRNA from tricistronic rRNA transcript (SSU-rRNA, 5.8S rRNA and LSU-rRNA), more
CAGL0M03751g	2285.51	-1.23129	0.127612	1.11743e-22	6.17322e-22	0.425938		PAP2	Ortholog(s) have poly(A) RNA polymerase activity, ribosomal large subunit binding activity
CAGL0M00638g	7218.47	-1.23305	0.101764	1.97579e-34	2.00354e-33	0.425419	FPR4	FPR3	Putative peptidyl-prolyl cis-trans isomerase, involved in maintenance of histone H3 and H4 levels; required for virulence; involved in regulation of multidrug resustance genes
CAGL0D06336g	1069.38	-1.23388	0.113841	4.94986e-28	3.65668e-27	0.425171		TYW3	Ortholog(s) have tRNA methyltransferase activity and role in tRNA methylation, wybutosine biosynthetic process
CAGL0K02497g	7700.1	-1.23432	0.105728	3.88556e-32	3.52434e-31	0.425042	TIF6	TIF6	Translation initiation factor 6 (eIF6)
CAGL0M02145g	965.91	-1.23577	0.108475	1.03844e-30	8.69115e-30	0.424615		TGS1	Ortholog(s) have RNA methyltransferase activity, RNA trimethylguanosine synthase activity
CAGL0B00352g	4283.32	-1.2359	0.119799	1.3389e-25	8.7141e-25	0.424578		KRR1	Ortholog(s) have role in endonucleolytic cleavage in ITS1 to separate SSU-rRNA from 5.8S rRNA and LSU-rRNA from tricistronic rRNA transcript (SSU-rRNA, 5.8S rRNA, LSU-rRNA), rRNA processing, ribosomal small subunit biogenesis
CAGL0M00484g	1764.21	-1.23652	0.0925894	2.48324e-41	3.52933e-40	0.424395		XPT1	Ortholog(s) have guanine phosphoribosyltransferase activity, hypoxanthine phosphoribosyltransferase activity, pentosyltransferase activity, xanthine phosphoribosyltransferase activity
CAGL0A03652g	4602.67	-1.24077	0.119126	4.60194e-26	3.07649e-25	0.423148		MAK5	Ortholog(s) have role in maturation of 5.8S rRNA from tricistronic rRNA transcript (SSU-rRNA, 5.8S rRNA, LSU-rRNA), maturation of LSU-rRNA from tricistronic rRNA transcript (SSU-rRNA, 5.8S rRNA and LSU-rRNA), more
CAGL0G04411g	6426.29	-1.24113	0.142037	5.23098e-19	2.37832e-18	0.423041		UTP10	Ortholog(s) have U3 snoRNA binding activity
CAGL0G02409g	8405.72	-1.2413	0.117543	1.41711e-26	9.73811e-26	0.422992	SRP40	SRP40	Ortholog(s) have nucleolus localization
CAGL0H02057g	14307.4	-1.24327	0.109139	1.12378e-30	9.39083e-30	0.422413		GAR1	Ortholog(s) have box H/ACA snoRNA binding activity, role in snRNA pseudouridine synthesis and box H/ACA snoRNP complex, nucleolus localization
CAGL0K01815g	912.822	-1.24392	0.117838	1.06755e-26	7.4018e-26	0.422224		CDC7	Ortholog(s) have ATP binding, protein serine/threonine kinase activity
CAGL0L06754g	16727.2	-1.24419	0.0999598	3.25616e-36	3.55486e-35	0.422144		SUP45	Ortholog(s) have GTPase regulator activity, translation release factor activity, translation release factor activity, codon specific activity
CAGL0B01507g	594.789	-1.24422	0.153788	1.32155e-16	5.27353e-16	0.422136	ARG8	ARG8	Ortholog(s) have N2-acetyl-L-ornithine:2-oxoglutarate 5-aminotransferase activity, role in arginine biosynthetic process, arginine biosynthetic process via ornithine, ornithine biosynthetic process and mitochondrial matrix localization
CAGL0M09801g	1585.66	-1.24536	0.116367	2.13308e-27	1.53395e-26	0.421801		NNT1	Ortholog(s) have N-terminal protein N-methyltransferase activity, S-adenosylmethionine-dependent methyltransferase activity, protein-lysine N-methyltransferase activity and role in rDNA heterochromatin formation
CAGL0F06523g	2230.17	-1.24648	0.121041	1.56432e-25	1.01083e-24	0.421475		DHR2	Has domain(s) with predicted ATP binding, nucleic acid binding activity
CAGL0D05786g	391.158	-1.2465	0.148308	9.23984e-18	3.93656e-17	0.421469		RTT109	Ortholog(s) have histone H3 acetyltransferase activity, histone H3K56 acetyltransferase activity
CAGL0L04114g	2685.51	-1.24756	0.112654	3.68643e-29	2.86399e-28	0.421161		NAF1	Ortholog(s) have RNA binding activity, role in box H/ACA snoRNP assembly and nucleoplasm, nucleus localization
CAGL0D04444g	317.914	-1.24805	0.160775	1.79009e-15	6.74086e-15	0.421018		RAD61	Ortholog(s) have role in chromatin looping, meiotic DNA double-strand break formation, mitotic sister chromatid cohesion and negative regulation of chromosome condensation, more
CAGL0H04257g	225.961	-1.24922	0.191174	1.3783e-11	4.15252e-11	0.420674	MT-II		Copper-binding metallothionein, involved in sequestration of metal ions; inducible by copper and silver; present in multiple (3-9) tandemly arranged copies in various strains; gene is downregulated in azole-resistant strain
CAGL0H04279g	225.961	-1.24922	0.191174	1.3783e-11	4.15252e-11	0.420674	MT-IIB		Copper-binding metallothionein, involved in sequestration of metal ions; inducible by copper and silver; present in multiple (3-9) tandemly arranged copies in various strains
CAGL0L09471g	898.654	-1.25013	0.102013	3.55519e-35	3.72366e-34	0.420411		PRI1	Ortholog(s) have DNA primase activity, single-stranded DNA binding activity and role in DNA replication, DNA replication, synthesis of RNA primer, mitotic DNA replication initiation
CAGL0L12782g	1660.19	-1.25013	0.111521	8.03591e-30	6.48502e-29	0.42041	DIG1	DIG2	Ortholog(s) have transcription corepressor activity and role in negative regulation of invasive growth in response to glucose limitation, negative regulation of pseudohyphal growth, negative regulation of transcription by RNA polymerase II
CAGL0J05412g	8720.1	-1.25145	0.101359	1.0837e-35	1.1529e-34	0.420026		LSG1	Ortholog(s) have role in ribosomal large subunit assembly, ribosomal subunit export from nucleus and cytoplasm, cytosolic large ribosomal subunit localization
CAGL0B04169g	6121.25	-1.25507	0.115074	2.39103e-28	1.79825e-27	0.418972		MRD1	Ortholog(s) have rRNA primary transcript binding activity
CAGL0H08085g	591.3	-1.25547	0.135031	3.08782e-21	1.57741e-20	0.418857		DIN7	Ortholog(s) have 5'-3' exonuclease activity, 5'-flap endonuclease activity
CAGL0C00737g	5237.62	-1.25803	0.129404	5.33005e-23	2.9909e-22	0.418116		UTP13	Ortholog(s) have U3 snoRNA binding activity
CAGL0H02937g	5144.84	-1.25835	0.125306	2.30064e-24	1.3904e-23	0.418021		UTP18	Ortholog(s) have role in endonucleolytic cleavage in 5'-ETS of tricistronic rRNA transcript (SSU-rRNA, 5.8S rRNA and LSU-rRNA), more
CAGL0F00429g	1494.26	-1.25881	0.0915791	1.10747e-43	1.75864e-42	0.417889		HAM1	Ortholog(s) have GTP diphosphatase activity, ITP diphosphatase activity, UTP diphosphatase activity, XTP diphosphatase activity, dATP diphosphatase activity and dCTP diphosphatase activity, more
CAGL0M06567g	871.653	-1.26094	0.158746	4.19581e-16	1.63103e-15	0.417273		FAL1	Ortholog(s) have role in maturation of SSU-rRNA from tricistronic rRNA transcript (SSU-rRNA, 5.8S rRNA, LSU-rRNA) and FAL1-SGD1 complex, nucleolus, preribosome, small subunit precursor localization
CAGL0D05016g	2672.76	-1.26377	0.100897	1.17034e-36	1.31481e-35	0.416454		RRP15	Ortholog(s) have role in maturation of 5.8S rRNA from tricistronic rRNA transcript (SSU-rRNA, 5.8S rRNA, LSU-rRNA), maturation of LSU-rRNA from tricistronic rRNA transcript (SSU-rRNA, 5.8S rRNA, LSU-rRNA)
CAGL0G07084g	777.597	-1.26461	0.121967	7.32538e-26	4.86114e-25	0.416212		UNG1	Ortholog(s) have uracil DNA N-glycosylase activity, role in DNA repair, base-excision repair and cytoplasm, mitochondrion, nucleus localization
CAGL0J06424g	2529.7	-1.26466	0.107313	1.023e-32	9.53449e-32	0.416198		MCM6	Ortholog(s) have 3'-5' DNA/RNA helicase activity, ATPase, RNA helicase activity, single-stranded 3'-5' DNA helicase activity, single-stranded DNA binding, single-stranded RNA binding activity
CAGL0E03223g	917.616	-1.26483	0.147683	2.29347e-18	1.01381e-17	0.41615		MTR3	Ortholog(s) have role in U4 snRNA 3'-end processing, exonucleolytic trimming to generate mature 3'-end of 5.8S rRNA from tricistronic rRNA transcript (SSU-rRNA, 5.8S rRNA and LSU-rRNA), more
CAGL0I07843g	54204.7	-1.26495	0.106444	3.86083e-33	3.65497e-32	0.416114	ADH1	ADH5	Putative alcohol dehydrogenase isoenzyme III; increased protein abundance in azole resistant strain
CAGL0F04433g	15639.1	-1.26563	0.119751	8.9934e-27	6.25954e-26	0.415919	URA7	URA7	CTP synthase
CAGL0J06512g	1233.61	-1.26686	0.130858	7.71189e-23	4.30958e-22	0.415565		CAC2	Ortholog(s) have histone binding activity and role in DNA replication-dependent chromatin assembly, mitotic recombination-dependent replication fork processing
CAGL0B03553g	2566.33	-1.26799	0.0915142	2.54571e-44	4.15212e-43	0.415237		POL5	Ortholog(s) have RNA polymerase I transcription regulatory region sequence-specific DNA binding, rDNA binding, rRNA primary transcript binding activity
CAGL0I02354g	2213.5	-1.27375	0.133273	2.56507e-22	1.39316e-21	0.413584		DBP8	Ortholog(s) have ATPase, RNA helicase activity
CAGL0C05181g	5989.63	-1.27474	0.107274	3.11844e-33	2.96772e-32	0.4133	PRS5	PRS5	Ortholog(s) have ribose phosphate diphosphokinase activity, role in 5-phosphoribose 1-diphosphate biosynthetic process, fungal-type cell wall organization and ribose phosphate diphosphokinase complex localization
CAGL0L10846g	1809.41	-1.27565	0.111426	5.03727e-31	4.30234e-30	0.413038		BUD23	Ortholog(s) have rRNA (guanine) methyltransferase activity
CAGL0L02871g	9419.42	-1.27688	0.129181	1.03854e-23	6.06001e-23	0.412686		NOC2	Ortholog(s) have role in ribosomal large subunit biogenesis and Noc1p-Noc2p complex, Noc2p-Noc3p complex, nucleoplasm, nucleus, preribosome, large subunit precursor localization
CAGL0L01831g	178.978	-1.27744	0.198539	2.60107e-11	7.7177e-11	0.412526			Protein of unknown function
CAGL0G03113g	1256.68	-1.27761	0.11331	3.63745e-30	2.97086e-29	0.412479		RRP46	Ortholog(s) have role in exonucleolytic trimming to generate mature 3'-end of 5.8S rRNA from tricistronic rRNA transcript (SSU-rRNA, 5.8S rRNA and LSU-rRNA), more
CAGL0L07348g	1395.36	-1.27797	0.115405	3.46136e-29	2.70076e-28	0.412376		POL3	Ortholog(s) have 3'-5'-DNA exonuclease activity, DNA-directed DNA polymerase activity
CAGL0H07183g	1373.46	-1.27886	0.150312	3.643e-18	1.59473e-17	0.41212		TRM5	Protein of unknown function
CAGL0M07876g	1024.24	-1.27891	0.0912609	2.76654e-45	4.72582e-44	0.412107	MDE1	MDE1	Ortholog(s) have methylthioribulose 1-phosphate dehydratase activity and role in L-methionine salvage from methylthioadenosine
CAGL0G07975g	1499.8	-1.27897	0.134619	4.36814e-22	2.34193e-21	0.412089		DBP6	Ortholog(s) have role in maturation of 5.8S rRNA from tricistronic rRNA transcript (SSU-rRNA, 5.8S rRNA, LSU-rRNA), maturation of LSU-rRNA from tricistronic rRNA transcript (SSU-rRNA, 5.8S rRNA, LSU-rRNA)
CAGL0K01529g	658.308	-1.27986	0.124084	1.29705e-25	8.4519e-25	0.411835		SLM3	Ortholog(s) have tRNA-5-taurinomethyluridine 2-sulfurtransferase activity, role in mitochondrial tRNA wobble position uridine thiolation and mitochondrion localization
CAGL0J11286g	3980.74	-1.27996	0.124307	1.52396e-25	9.87111e-25	0.411806	IPI3	IPI3	Protein with a predicted role in pre-rRNA processing; interacts with Ipi1p and may be part of the complex that inhibits PDR1-mediated regulation of efflux pumps
CAGL0I02398g	9379.03	-1.28101	0.104345	2.4677e-35	2.59468e-34	0.411508		NMD3	Ortholog(s) have large ribosomal subunit rRNA binding, protein-macromolecule adaptor activity, ribosomal large subunit binding activity, role in ribosomal large subunit export from nucleus and cytosol localization
CAGL0M03773g	5107.37	-1.28345	0.130824	2.94188e-23	1.6828e-22	0.410811		TOS6	Predicted GPI-linked adhesin-like protein
CAGL0L11594g	2172.53	-1.28363	0.120345	3.06654e-27	2.17918e-26	0.41076		RIO1	Ortholog(s) have chromatin binding, protein kinase activity
CAGL0H03773g	5853.97	-1.2859	0.116042	3.29694e-29	2.57618e-28	0.410116		RLP7	Ortholog(s) have rRNA primary transcript binding activity
CAGL0J01507g	1333.21	-1.28604	0.12042	2.63852e-27	1.88491e-26	0.410074		PDS5	Ortholog(s) have DNA binding, cohesin unloader activity, structural molecule activity
CAGL0J02816g	14791.1	-1.29057	0.11748	1.29639e-28	9.85945e-28	0.408788		TPA1	Ortholog(s) have ferrous iron binding, oxygen sensor activity, peptidyl-proline dioxygenase activity, poly(A) binding, protein sequestering activity
CAGL0H00935g	2650.25	-1.29143	0.0957874	4.15372e-42	6.12872e-41	0.408546		YAR1	Ortholog(s) have unfolded protein binding activity
CAGL0C01287g	1721.68	-1.29182	0.108857	3.713e-33	3.52118e-32	0.408436		POR1	Ortholog(s) have role in DNA transport, cell redox homeostasis and mitochondrial outer membrane localization
CAGL0K08602g	143.473	-1.2941	0.194992	6.91056e-12	2.13588e-11	0.407791		SLD2	Ortholog(s) have DNA replication origin binding, single-stranded DNA binding activity
CAGL0F06435g	199.437	-1.29502	0.17036	5.96991e-15	2.19762e-14	0.40753		SEN15	Ortholog(s) have tRNA-intron endonuclease activity, role in tRNA-type intron splice site recognition and cleavage and tRNA-intron endonuclease complex localization
CAGL0L08068g	1781.43	-1.29532	0.107024	2.1141e-34	2.13978e-33	0.407445		RIM1	Ortholog(s) have single-stranded DNA binding activity, role in mitochondrial genome maintenance, positive regulation of mitochondrial DNA replication and mitochondrial nucleoid, mitochondrion localization
CAGL0E00363g	403.948	-1.29553	0.136346	4.23949e-22	2.27747e-21	0.407386			Has domain(s) with predicted rRNA (pseudouridine) methyltransferase activity and role in rRNA base methylation
CAGL0L11638g	6617.86	-1.29655	0.118383	1.3471e-28	1.02022e-27	0.407097		ESF1	Has domain(s) with predicted role in rRNA processing and nucleus localization
CAGL0I07931g	1284.46	-1.29667	0.112502	1.97735e-31	1.73258e-30	0.407064		REX4	Ortholog(s) have role in rRNA processing, ribosomal large subunit assembly
CAGL0E01903g	772.302	-1.30132	0.128508	8.51553e-25	5.25788e-24	0.405755		TRM13	Ortholog(s) have tRNA 2'-O-methyltransferase activity and role in tRNA methylation, tRNA nucleoside ribose methylation
CAGL0J06088g	260.958	-1.30286	0.161975	1.79556e-16	7.11784e-16	0.405321		YNL162W-A	Ortholog of S. cerevisiae : YNL162W-A and Saccharomyces cerevisiae S288C : YNL162W-A
CAGL0H07931g	1005.77	-1.30295	0.137353	4.86679e-22	2.59898e-21	0.405296		TAN1	Ortholog(s) have RNA binding activity and role in tRNA modification
CAGL0K07612g	393.799	-1.30558	0.160656	8.94451e-17	3.60108e-16	0.404559		SHE2	Ortholog(s) have lipid binding, mRNA binding, sequence-specific mRNA binding activity, role in intracellular mRNA localization, mating type switching and cellular bud tip, cytoplasm, endoplasmic reticulum membrane localization
CAGL0D00550g	13780.9	-1.31027	0.0907501	6.15716e-48	1.17813e-46	0.403246		PRS1	Ortholog(s) have ribose phosphate diphosphokinase activity, role in 5-phosphoribose 1-diphosphate biosynthetic process, fungal-type cell wall organization and cytoplasm, ribose phosphate diphosphokinase complex localization
CAGL0J07766g	5373.61	-1.31102	0.114482	4.54816e-31	3.89688e-30	0.403037		RPA49	Ortholog(s) have RNA polymerase I activity and role in nucleolar large rRNA transcription by RNA polymerase I, transcription by RNA polymerase I, transcription elongation by RNA polymerase I
CAGL0K09284g	5640.75	-1.3136	0.125101	2.34299e-26	1.59188e-25	0.402315		PWP2	Ortholog(s) have role in endonucleolytic cleavage in 5'-ETS of tricistronic rRNA transcript (SSU-rRNA, 5.8S rRNA and LSU-rRNA), more
CAGL0D03432g	12610.9	-1.31371	0.103862	2.1774e-37	2.51399e-36	0.402284		RNR4	Ortholog(s) have CDP reductase activity, ribonucleoside-diphosphate reductase activity, thioredoxin disulfide as acceptor activity and role in CDP metabolic process, dCDP biosynthetic process, deoxyribonucleotide biosynthetic process
CAGL0B00374g	255.526	-1.31433	0.232634	3.09094e-09	8.00835e-09	0.402111		ADF1	Ortholog(s) have RNA polymerase II transcription regulatory region sequence-specific DNA binding activity
CAGL0G07843g	14987.1	-1.31471	0.117847	1.93018e-29	1.53029e-28	0.402008		NOP7	Ortholog(s) have large ribosomal subunit rRNA binding activity and role in maturation of SSU-rRNA from tricistronic rRNA transcript (SSU-rRNA, 5.8S rRNA, LSU-rRNA), ribosomal large subunit biogenesis
CAGL0D04884g	4189.03	-1.31496	0.115958	1.65279e-30	1.37268e-29	0.401936		RRP9	Ortholog(s) have U3 snoRNA binding activity
CAGL0C01661g	770.969	-1.3159	0.123122	2.36159e-27	1.69378e-26	0.401675		RRT2	Ortholog(s) have diphthine methylesterase activity, role in endocytic recycling, protein histidyl modification to diphthamide and cytoplasm, endosome localization
CAGL0L03333g	512.534	-1.31608	0.112921	4.72095e-32	4.26534e-31	0.401626		UIP5	Ortholog(s) have nuclear envelope localization
CAGL0H02079g	1733.23	-1.31672	0.120469	1.66352e-28	1.25634e-27	0.401447		RPF1	Ortholog(s) have rRNA primary transcript binding activity
CAGL0H04653g	10637.7	-1.31745	0.0806858	9.89433e-61	2.60086e-59	0.401245	ERG6	ERG6	C24 sterol methyltransferase; mutation confers resistance to amphotericin B and nystatin and increased sensitivity to antifungal and cell wall-affecting drugs
CAGL0K09460g	4246.44	-1.31956	0.116414	1.74562e-30	1.44314e-29	0.400658		PNO1	Putative nucleolar protein required for pre-rRNA processing; gene is downregulated in azole-resistant strain
CAGL0C01947g	17433.6	-1.32059	0.0853439	1.06461e-54	2.38217e-53	0.400371		GUS1	Ortholog(s) have methionyl glutamyl tRNA synthetase complex localization
CAGL0M11990g	2945.95	-1.32292	0.133269	6.24853e-24	3.69386e-23	0.399724		CLN3	Ortholog(s) have cyclin-dependent protein serine/threonine kinase regulator activity
CAGL0M04279g	5990.04	-1.32474	0.104438	1.38358e-37	1.60775e-36	0.399223		DIP2	Ortholog(s) have U3 snoRNA binding activity
CAGL0F02541g	5703.28	-1.32475	0.128863	1.72946e-25	1.11092e-24	0.399219		UTP5	Ortholog(s) have role in maturation of SSU-rRNA from tricistronic rRNA transcript (SSU-rRNA, 5.8S rRNA, LSU-rRNA), positive regulation of transcription by RNA polymerase I
CAGL0G00704g	469.292	-1.32482	0.12079	1.08573e-28	8.28064e-28	0.399199	SWD1	SWD1	Ortholog(s) have histone H3K4 methyltransferase activity, role in regulation of DNA-templated transcription, subtelomeric heterochromatin formation, telomere maintenance and Set1C/COMPASS complex localization
CAGL0B01771g	929.98	-1.32549	0.124232	2.77248e-27	1.97539e-26	0.399012		FOB1	Ortholog(s) have rDNA spacer replication fork barrier binding activity
CAGL0H02431g	662.216	-1.32664	0.132799	3.30349e-24	1.9788e-23	0.398697		TRM732	Ortholog(s) have role in tRNA methylation, wobble position ribose methylation
CAGL0D04576g	1834.72	-1.32991	0.0986355	3.77157e-42	5.59536e-41	0.397794	MRI1	MRI1	Ortholog(s) have S-methyl-5-thioribose-1-phosphate isomerase activity and role in L-methionine salvage from methylthioadenosine
CAGL0I07645g	1735.08	-1.33007	0.0992761	1.35227e-41	1.9579e-40	0.397749		RFC4	Putative fructose 1,6-bisphosphate aldolase; protein differentially expressed in azole resistant strain
CAGL0J10890g	6431.15	-1.33076	0.118446	5.4712e-30	4.42849e-29	0.397557		SSF2	Ortholog(s) have rRNA binding activity, role in ribosomal large subunit assembly and nucleolus localization
CAGL0J09614g	9856.29	-1.33177	0.0905839	1.2459e-49	2.48951e-48	0.397282		NHP2	Ortholog(s) have box H/ACA snoRNA binding activity, role in box H/ACA snoRNP assembly, rRNA processing, rRNA pseudouridine synthesis, snRNA pseudouridine synthesis and box H/ACA snoRNP complex, nucleolus localization
CAGL0K09020g	475.13	-1.33375	0.18998	4.20481e-13	1.39602e-12	0.396735		NAT5	Ortholog(s) have peptide alpha-N-acetyltransferase activity, role in N-terminal protein amino acid acetylation and NatA complex localization
CAGL0H07205g	1901.22	-1.33455	0.131561	6.82134e-25	4.23111e-24	0.396515		RRP4	Ortholog(s) have chromatin, exosome (RNase complex) localization
CAGL0K06457g	2331.15	-1.33647	0.117923	1.79291e-30	1.47997e-29	0.395988		RMT2	Ortholog(s) have protein arginine N5-methyltransferase activity, role in peptidyl-arginine methylation and cytoplasm, nucleus localization
CAGL0J01265g	8932.8	-1.33782	0.105562	1.59268e-37	1.84676e-36	0.395618		UTP15	Ortholog(s) have U3 snoRNA binding activity and role in maturation of SSU-rRNA from tricistronic rRNA transcript (SSU-rRNA, 5.8S rRNA, LSU-rRNA), positive regulation of transcription by RNA polymerase I
CAGL0B00220g	244.91	-1.33898	0.15118	1.60038e-19	7.47074e-19	0.395299			Has domain(s) with predicted rRNA (pseudouridine) methyltransferase activity and role in rRNA base methylation
CAGL0E05478g	4507.26	-1.3397	0.123327	3.42378e-28	2.55369e-27	0.395104		RPA43	Ortholog(s) have RNA polymerase I activity, role in nucleolar large rRNA transcription by RNA polymerase I, transcription by RNA polymerase I and RNA polymerase I complex localization
CAGL0E06028g	800.308	-1.34337	0.100535	2.01607e-41	2.88809e-40	0.3941	ALG5	ALG5	Putative glucosyltransferase involved in N-linked glycosylation and vesicular trafficking; null mutant shows mild sensitivity to calcineurin inhibitors
CAGL0I01958g	467.157	-1.34344	0.13633	1.25633e-23	7.29939e-23	0.394079		RTT107	Ortholog(s) have chromatin binding activity
CAGL0J00275g	2083.22	-1.34374	0.113661	5.81962e-33	5.48056e-32	0.393998		RRP45	Ortholog(s) have exosome (RNase complex) localization
CAGL0F06897g	3565.96	-1.34641	0.089766	1.48301e-51	3.13692e-50	0.39327		NRE1	Putative protein with alcohol dehydrogenase domain; gene is downregulated in azole-resistant strain
CAGL0F04983g	3788.8	-1.34677	0.116426	1.14873e-31	1.0164e-30	0.393172		DBP9	Ortholog(s) have DNA helicase activity, DNA/RNA helicase activity, RNA helicase activity, role in maturation of LSU-rRNA from tricistronic rRNA transcript (SSU-rRNA, 5.8S rRNA, LSU-rRNA) and nucleolus localization
CAGL0C01639g	5909.46	-1.35235	0.127122	4.91416e-27	3.45138e-26	0.391654		ENP1	Ortholog(s) have snoRNA binding activity
CAGL0I03608g	4315.65	-1.35317	0.116485	6.43126e-32	5.75625e-31	0.391431		SAS10	Ortholog(s) have role in endonucleolytic cleavage in 5'-ETS of tricistronic rRNA transcript (SSU-rRNA, 5.8S rRNA and LSU-rRNA), more
CAGL0K02431g	2292.96	-1.35444	0.0966873	2.64917e-45	4.55405e-44	0.391086		MCM4	Ortholog(s) have 3'-5' DNA helicase activity, 3'-5' DNA/RNA helicase activity, ATPase, DNA helicase activity, DNA replication origin binding, RNA helicase activity and chromatin binding, more
CAGL0F03927g	38167.3	-1.35582	0.122146	2.1509e-29	1.6929e-28	0.390713		GUA1	Ortholog(s) have GMP synthase (glutamine-hydrolyzing) activity and role in GMP biosynthetic process
CAGL0F02299g	2001.33	-1.35605	0.137908	2.03869e-23	1.17192e-22	0.390651		LOC1	Ortholog(s) have mRNA binding activity
CAGL0M11616g	3637.68	-1.35844	0.142949	4.20494e-22	2.26114e-21	0.390004		REA1	Ortholog(s) have ATPase activity and role in protein-RNA complex remodeling, rRNA processing, regulation of ribosomal subunit export from nucleus, ribosomal large subunit assembly
CAGL0C03003g	2076.96	-1.36082	0.0933291	7.08489e-49	1.40017e-47	0.38936		YCR051W	Ortholog of S. cerevisiae : YCR051W, C. albicans SC5314 : C2_07000W_A, C. dubliniensis CD36 : Cd36_21290, C. parapsilosis CDC317 : CPAR2_406670 and C. auris B8441 : B9J08_002805
CAGL0L05566g	3059.21	-1.36329	0.149083	1.16328e-20	5.78969e-20	0.388694		GCD14	Ortholog(s) have tRNA (adenine(58)-N1)-methyltransferase activity, role in tRNA methylation and nucleus, tRNA (m1A) methyltransferase complex localization
CAGL0G03443g	20519.7	-1.36349	0.105614	8.30049e-39	1.03804e-37	0.38864		KAP123	Ortholog(s) have nuclear import signal receptor activity, nuclear localization sequence binding activity and role in NLS-bearing protein import into nucleus, protein import into nucleus, regulation of pseudohyphal growth
CAGL0F06149g	694.411	-1.36433	0.109057	1.26263e-36	1.41556e-35	0.388414		CSM3	Ortholog(s) have role in DNA repair, establishment of mitotic sister chromatid cohesion, maintenance of DNA repeat elements, meiotic chromosome segregation, mitotic sister chromatid cohesion, replication fork arrest
CAGL0F00407g	11706.6	-1.3647	0.135881	1.8453e-24	1.12653e-23	0.388315		LIA1	Ortholog(s) have deoxyhypusine monooxygenase activity, role in microtubule cytoskeleton organization, peptidyl-lysine modification to peptidyl-hypusine and cytoplasm localization
CAGL0L03740g	1723.86	-1.36664	0.103647	2.05021e-40	2.73445e-39	0.387794	RKI1	RKI1	Ortholog(s) have ribose-5-phosphate isomerase activity and role in pentose-phosphate shunt, pyridoxine biosynthetic process
CAGL0C04169g	752.641	-1.36835	0.113452	3.22142e-34	3.23636e-33	0.387334		DSF2	Ortholog of S. cerevisiae : DSF2, C. albicans SC5314 : C1_06420C_A, C. dubliniensis CD36 : Cd36_06000, C. parapsilosis CDC317 : CPAR2_206290 and C. auris B8441 : B9J08_000601
CAGL0I06336g	1934.96	-1.37003	0.0974825	1.2064e-45	2.11412e-44	0.386883	NUC1	NUC1	Putative mitochondrial nuclease involved in apoptosis
CAGL0B01485g	1086.14	-1.37058	0.139625	1.83112e-23	1.05709e-22	0.386735		PPM2	Ortholog(s) have tRNA methyltransferase activity and role in tRNA methylation, wybutosine biosynthetic process
CAGL0L03846g	43807.4	-1.37271	0.151091	1.31002e-20	6.47834e-20	0.386166		DBP2	Ortholog(s) have ATP-dependent activity, acting on RNA, RNA helicase activity, mRNA binding, snoRNA binding activity
CAGL0A01804g	7427.76	-1.37977	0.135939	8.44898e-25	5.22274e-24	0.38428	HXT1	HXT1	Ortholog(s) have fructose transmembrane transporter activity, pentose transmembrane transporter activity, role in glucose transmembrane transport, mannose transmembrane transport and plasma membrane localization
CAGL0E01925g	1844.04	-1.38228	0.133298	6.32699e-26	4.20376e-25	0.383612		TRM11	Ortholog(s) have tRNA (guanine(10)-N2)-methyltransferase activity, role in mRNA methylation, tRNA methylation and cytoplasm, tRNA (m2G10) methyltransferase complex localization
CAGL0D04180g	3371.48	-1.38392	0.139147	4.98702e-24	2.95456e-23	0.383175		UTP25	Ortholog(s) have U3 snoRNA binding, rRNA binding activity and role in maturation of SSU-rRNA from tricistronic rRNA transcript (SSU-rRNA, 5.8S rRNA, LSU-rRNA), ribosomal small subunit biogenesis
CAGL0B01881g	4135.61	-1.38787	0.0999698	1.49203e-44	2.47075e-43	0.382129		TRM1	Ortholog(s) have tRNA (guanine(26)-N2/guanine(27)-N2)-dimethyltransferase activity, role in mRNA methylation, tRNA N2-guanine methylation, tRNA methylation and mitochondrion, nuclear envelope, nuclear inner membrane localization
CAGL0I07997g	1064.65	-1.38991	0.154056	3.35201e-20	1.63967e-19	0.381589		MDM20	Ortholog(s) have peptide alpha-N-acetyltransferase activity and role in N-terminal peptidyl-methionine acetylation, cytoskeleton organization, mitochondrion inheritance, regulation of actin cytoskeleton organization
CAGL0E05874g	10325.5	-1.39148	0.124925	2.5172e-29	1.97833e-28	0.381174		BMS1	Ortholog(s) have GTP binding, GTPase activity, U3 snoRNA binding activity
CAGL0I07667g	2561.28	-1.39218	0.101317	1.07028e-43	1.70457e-42	0.380988		TRM10	Ortholog(s) have tRNA (guanine) methyltransferase activity, tRNA (guanosine(9)-N1)-methyltransferase activity and role in mRNA methylation, tRNA N1-guanine methylation, tRNA methylation
CAGL0M13959g	1132.07	-1.39483	0.105823	2.06449e-40	2.74674e-39	0.38029		ELP6	Ortholog(s) have ATPase, tRNA binding activity, role in protein urmylation, regulation of transcription by RNA polymerase II, tRNA wobble uridine modification and elongator holoenzyme complex localization
CAGL0M10197g	8893.84	-1.39529	0.115142	1.57331e-34	1.60745e-33	0.380167		MRT4	Ortholog(s) have role in nuclear-transcribed mRNA catabolic process, rRNA processing, ribosomal large subunit biogenesis, ribosomal large subunit export from nucleus
CAGL0G07535g	6374.13	-1.39545	0.10407	1.05444e-41	1.53489e-40	0.380125		RRS1	Ortholog(s) have role in endonucleolytic cleavage in ITS1 to separate SSU-rRNA from 5.8S rRNA and LSU-rRNA from tricistronic rRNA transcript (SSU-rRNA, 5.8S rRNA and LSU-rRNA), more
CAGL0C03531g	1901.12	-1.39644	0.114749	8.10795e-35	8.34688e-34	0.379866		TRM112	Ortholog(s) have protein methyltransferase activity, rRNA (guanine) methyltransferase activity, tRNA (guanine(10)-N2)-methyltransferase activity
CAGL0G00924g	2163.99	-1.39817	0.135438	1.00305e-25	6.59164e-25	0.37941	GLM5	SGD1	Gene used for molecular typing of C. glabrata strain isolates
CAGL0L08602g	1293.75	-1.39971	0.117638	2.13015e-33	2.05611e-32	0.379006		PPX1	Ortholog(s) have exopolyphosphatase activity, role in polyphosphate catabolic process and cytoplasm localization
CAGL0D05588g	2598.16	-1.39983	0.137022	3.04752e-25	1.93236e-24	0.378975		SOF1	Ortholog(s) have role in maturation of SSU-rRNA from tricistronic rRNA transcript (SSU-rRNA, 5.8S rRNA, LSU-rRNA) and nucleolus, small-subunit processome localization
CAGL0J02222g	3264.58	-1.40044	0.0970989	6.04792e-48	1.16133e-46	0.378814		NOP16	Protein of unknown function
CAGL0J08184g	5897.92	-1.40112	0.13346	1.66751e-26	1.14298e-25	0.378636		ALP1	Ortholog(s) have basic amino acid transmembrane transporter activity and role in basic amino acid transport
CAGL0B01232g	3554.89	-1.40259	0.105789	7.21508e-41	9.85887e-40	0.378249	EMG1	EMG1	Ortholog(s) have rRNA (pseudouridine) methyltransferase activity
CAGL0B01397g	3180.53	-1.40311	0.112941	3.52548e-36	3.83343e-35	0.378114	NOP8	NOP8	Putative nucleolar protein required for ribosome biogenesis; gene is downregulated in azole-resistant strain
CAGL0G01991g	7300.33	-1.40597	0.105272	1.93507e-41	2.7868e-40	0.377364		NOB1	Has domain(s) with predicted RNA endonuclease activity and role in ribosomal small subunit biogenesis
CAGL0M08448g	1387.21	-1.40813	0.10503	9.92115e-42	1.45197e-40	0.3768		MCD4	Ortholog(s) have mannose-ethanolamine phosphotransferase activity, role in ATP transport, GPI anchor biosynthetic process and endoplasmic reticulum, endoplasmic reticulum membrane, fungal-type cell wall, fungal-type vacuole localization
CAGL0J07700g	294.83	-1.40952	0.154693	1.42903e-20	7.05398e-20	0.376438		CWC25	Ortholog(s) have role in mRNA splicing, via spliceosome and U2-type spliceosomal complex localization
CAGL0D00220g	1857.4	-1.40955	0.133046	5.66656e-27	3.96952e-26	0.376428		ECM1	Ortholog(s) have role in ribosomal large subunit export from nucleus and nucleolus, nucleus, preribosome, large subunit precursor localization
CAGL0F00561g	2412.71	-1.41012	0.136617	1.02718e-25	6.73387e-25	0.376281		RPA12	Ortholog(s) have RNA polymerase I activity, RNA polymerase II-specific DNA-binding transcription factor binding activity
CAGL0L08976g	2020.5	-1.41057	0.122396	1.77147e-31	1.55976e-30	0.376163		SPB4	Has domain(s) with predicted ATP binding, nucleic acid binding activity
CAGL0E00517g	2410.47	-1.41077	0.120123	1.35805e-32	1.25493e-31	0.376112		YCR087C-A	Has domain(s) with predicted DNA binding activity
CAGL0M12122g	4728.1	-1.41119	0.123433	5.14654e-31	4.38184e-30	0.376		RBG1	Ortholog(s) have GTP binding activity, role in cytoplasmic translation, positive regulation of cellular response to amino acid starvation and peroxisome localization
CAGL0H06369g	23239.7	-1.41182	0.0822773	8.96932e-67	2.63961e-65	0.375836	CYS3	CYS3	Ortholog(s) have cystathionine gamma-lyase activity, cysteine-S-conjugate beta-lyase activity
CAGL0G02761g	1431.49	-1.41235	0.117273	3.69953e-34	3.69612e-33	0.3757		DPH1	Ortholog(s) have role in protein histidyl modification to diphthamide
CAGL0F02079g	1531.06	-1.41344	0.119744	6.18961e-33	5.80879e-32	0.375417		SMC1	Ortholog(s) have DNA secondary structure binding, double-stranded DNA binding, minor groove of adenine-thymine-rich DNA binding, topological DNA co-entrapment activity
CAGL0I05588g	2232.48	-1.41389	0.0996183	1.99826e-46	3.59488e-45	0.375297		SMM1	Ortholog(s) have tRNA dihydrouridine synthase activity and role in tRNA modification, tRNA processing
CAGL0D00528g	11668.6	-1.41808	0.106164	1.81203e-41	2.61657e-40	0.374211		FAS1	Ortholog(s) have (3R)-hydroxyacyl-[acyl-carrier-protein] dehydratase activity, [acyl-carrier-protein] S-acetyltransferase activity and [acyl-carrier-protein] S-malonyltransferase activity, more
CAGL0H09438g	468.911	-1.41927	0.15241	3.09916e-21	1.58171e-20	0.373902		BIM1	Ortholog(s) have ATPase activator activity, cytoskeletal anchor activity, microtubule binding, microtubule lateral binding, microtubule plus-end binding activity
CAGL0H09724g	11368.3	-1.42675	0.116124	1.84068e-35	1.95055e-34	0.371969		NUG1	Ortholog(s) have GTPase activity, RNA binding activity and role in maturation of LSU-rRNA from tricistronic rRNA transcript (SSU-rRNA, 5.8S rRNA, LSU-rRNA), rRNA processing, ribosomal large subunit export from nucleus
CAGL0E01067g	4223.72	-1.42721	0.111758	4.23228e-38	5.05911e-37	0.371849		ACL4	Ortholog(s) have protein carrier activity, unfolded protein binding activity, role in ribosomal large subunit biogenesis and cytoplasm, nucleus localization
CAGL0J07722g	902.262	-1.42739	0.129276	4.22523e-29	3.26386e-28	0.371803		VPS75	Ortholog(s) have acetyltransferase activator activity, histone binding, histone chaperone activity and role in double-strand break repair via nonhomologous end joining, nucleosome assembly
CAGL0I05654g	2104.47	-1.43339	0.13959	1.69048e-25	1.08846e-24	0.37026		URK1	Ortholog(s) have uridine kinase activity and role in pyrimidine-containing compound salvage
CAGL0J06666g	687.328	-1.43506	0.131141	1.22825e-28	9.35438e-28	0.369831		YML108W	Ortholog of S. cerevisiae : YML108W, C. albicans SC5314 : CR_06330C_A, C. dubliniensis CD36 : Cd36_31830, C. parapsilosis CDC317 : CPAR2_204870 and C. auris B8441 : B9J08_000809
CAGL0A00627g	1077.65	-1.43627	0.107779	2.87675e-41	4.04613e-40	0.369522		ERP6	Ortholog(s) have role in endoplasmic reticulum to Golgi vesicle-mediated transport
CAGL0I06006g	4304.74	-1.43677	0.125205	3.09708e-31	2.69625e-30	0.369392		RPA34	Ortholog(s) have RNA polymerase I activity, role in nucleolar large rRNA transcription by RNA polymerase I, transcription elongation by RNA polymerase I and RNA polymerase I complex, nucleolus, nucleus localization
CAGL0M01056g	2467.85	-1.43909	0.119085	2.20483e-34	2.22745e-33	0.3688		FCF1	Ortholog(s) have RNA endonuclease activity
CAGL0M00572g	504.028	-1.43912	0.119501	3.91283e-34	3.89484e-33	0.368793		EFM3	Ortholog(s) have protein-lysine N-methyltransferase activity and role in peptidyl-lysine trimethylation
CAGL0K09570g	755.909	-1.43943	0.109218	1.98073e-40	2.66145e-39	0.368714		EPT1	Ortholog(s) have diacylglycerol cholinephosphotransferase activity, role in CDP-choline pathway, mitotic nuclear membrane biogenesis, phosphatidic acid biosynthetic process and Golgi apparatus, mitochondrial outer membrane localization
CAGL0F07403g	3337.61	-1.44295	0.109223	1.30496e-40	1.76218e-39	0.367815		NSA1	Ortholog(s) have role in ribosomal large subunit biogenesis and nucleolus, preribosome, large subunit precursor localization
CAGL0L07832g	1293.71	-1.4442	0.164384	2.61593e-19	1.20555e-18	0.367497		RBP95	Ortholog(s) have RNA binding activity, role in maturation of LSU-rRNA, ribosomal large subunit biogenesis and nucleolus localization
CAGL0L03047g	2930.66	-1.45084	0.136353	3.2259e-27	2.28642e-26	0.365807		DBP7	Ortholog(s) have role in endonucleolytic cleavage in ITS1 upstream of 5.8S rRNA from tricistronic rRNA transcript (SSU-rRNA, 5.8S rRNA, LSU-rRNA), maturation of LSU-rRNA from tricistronic rRNA transcript (SSU-rRNA, 5.8S rRNA, LSU-rRNA)
CAGL0F06853g	2461.42	-1.45161	0.109531	6.9267e-41	9.49571e-40	0.365613		MAK11	Ortholog(s) have protein kinase inhibitor activity, role in regulation of actin cytoskeleton organization, regulation of microtubule cytoskeleton organization, ribosome biogenesis and nucleus, preribosome localization
CAGL0J10252g	2603.31	-1.45176	0.143806	1.93123e-24	1.17501e-23	0.365575		IMP4	Ortholog(s) have rRNA primary transcript binding, single-stranded telomeric DNA binding, snoRNA binding activity, role in rRNA processing, ribosomal small subunit biogenesis and Mpp10 complex, small-subunit processome localization
CAGL0A01221g	11228.5	-1.45487	0.0931313	9.04005e-56	2.08306e-54	0.364787			Has domain(s) with predicted channel activity, role in transmembrane transport and membrane localization
CAGL0L03872g	3158.21	-1.45575	0.121296	5.9292e-34	5.85887e-33	0.364566		RPC19	Ortholog(s) have DNA-directed 5'-3' RNA polymerase activity, RNA polymerase I activity, RNA polymerase III activity
CAGL0D02706g	2964.49	-1.45595	0.141624	1.47295e-25	9.56356e-25	0.364514	RIX1	RIX1	Protein with a role in pre-rRNA processing; interacts with the ribosome-related proteins Ipi1p, Ssb1p, Ssb2p, and Ssz1p to form a complex that inhibits PDR1-mediated regulation of efflux pumps; may be involved in pleiotropic drug resistance
CAGL0G07106g	5998.1	-1.45748	0.111871	1.45604e-39	1.88623e-38	0.364129	APT1	APT2	Putative adenine phosphoribosyltransferase; protein abundance decreased in ace2 mutant cells
CAGL0A04037g	12377.9	-1.45789	0.102351	8.47148e-47	1.54977e-45	0.364025		PWP1	Ortholog(s) have role in rRNA processing
CAGL0M03487g	2095.97	-1.45853	0.108027	2.48216e-42	3.73358e-41	0.363864		RPC34	Ortholog(s) have RNA polymerase III activity, role in tRNA transcription by RNA polymerase III and RNA polymerase III complex, mitochondrion localization
CAGL0J11748g	12756.5	-1.46384	0.110146	4.5249e-41	6.28264e-40	0.362526	PLB2	PLB2	Putative phospholipase B; predicted GPI-anchor
CAGL0J03476g	5632.32	-1.46469	0.111143	1.98872e-40	2.66557e-39	0.362312		RSA4	Ortholog(s) have role in protein-RNA complex remodeling, ribosomal large subunit assembly and nucleolus localization
CAGL0F01419g	681.226	-1.46558	0.117681	2.27627e-36	2.51039e-35	0.362091	AUS1	PDR11	ATP-binding cassette transporter involved in sterol uptake
CAGL0K02387g	2859.77	-1.47371	0.159216	2.54434e-21	1.30717e-20	0.360055		ROK1	Has domain(s) with predicted ATP binding, RNA helicase activity, nucleic acid binding activity and role in maturation of SSU-rRNA
CAGL0K02541g	6481.03	-1.47395	0.103683	1.23605e-46	2.23853e-45	0.359996		PRS3	Has domain(s) with predicted magnesium ion binding, ribose phosphate diphosphokinase activity and role in nucleotide biosynthetic process, ribonucleoside monophosphate biosynthetic process
CAGL0H10384g	1345.09	-1.47405	0.12623	2.74254e-32	2.50436e-31	0.359971		RRP42	Ortholog(s) have role in exonucleolytic trimming to generate mature 3'-end of 5.8S rRNA from tricistronic rRNA transcript (SSU-rRNA, 5.8S rRNA, LSU-rRNA), nuclear polyadenylation-dependent tRNA catabolic process, rRNA catabolic process
CAGL0J11066g	3009.55	-1.47509	0.155924	3.80313e-22	2.05119e-21	0.35971		NOC3	Ortholog(s) have chromatin binding activity and role in DNA replication initiation, pre-replicative complex assembly involved in nuclear cell cycle DNA replication, rRNA processing, ribosomal large subunit biogenesis
CAGL0K07854g	166.773	-1.47804	0.164243	4.05826e-20	1.96737e-19	0.358976		DIB1	Ortholog(s) have role in mRNA splicing, via spliceosome and U4/U6 x U5 tri-snRNP complex, U5 snRNP localization
CAGL0J03344g	3115.52	-1.47943	0.133331	2.11374e-29	1.66607e-28	0.358632		UTP7	Ortholog(s) have role in endonucleolytic cleavage in 5'-ETS of tricistronic rRNA transcript (SSU-rRNA, 5.8S rRNA and LSU-rRNA), more
CAGL0L03806g	6509.73	-1.48419	0.113622	8.5192e-40	1.10893e-38	0.357449		NOP15	Ortholog(s) have rRNA binding activity and role in maturation of LSU-rRNA from tricistronic rRNA transcript (SSU-rRNA, 5.8S rRNA, LSU-rRNA), ribosomal large subunit biogenesis
CAGL0I08547g	7314.8	-1.48677	0.125186	2.63301e-33	2.52797e-32	0.356811		MYG1	Ortholog(s) have role in positive regulation of cellular respiration and chromatin, nucleus localization
CAGL0I03344g	3590.98	-1.487	0.12286	1.66858e-34	1.70157e-33	0.356754		NRP1	Ortholog(s) have role in cellular response to temperature stimulus, regulation of heterochromatin formation and cytoplasmic stress granule, nucleus, protein aggregate center localization
CAGL0J09746g	2881.41	-1.48984	0.116811	4.84468e-38	5.75306e-37	0.356051		TRM8	Ortholog(s) have tRNA (guanine(46)-N7)-methyltransferase activity, role in tRNA (guanine-N7)-methylation and tRNA (m7G46) methyltransferase complex localization
CAGL0J01485g	1361.33	-1.49228	0.0961811	4.58075e-55	1.03786e-53	0.35545		OTU2	Protein of unknown function
CAGL0A03674g	1204.4	-1.49408	0.131971	1.66724e-30	1.38255e-29	0.355007		BMT2	Ortholog(s) have rRNA (adenine) methyltransferase activity and nucleolus localization
CAGL0L08756g	10709.2	-1.49749	0.117986	1.03948e-37	1.21572e-36	0.35417		RRP12	Ortholog(s) have role in maturation of SSU-rRNA from tricistronic rRNA transcript (SSU-rRNA, 5.8S rRNA, LSU-rRNA) and nucleus, preribosome, small subunit precursor localization
CAGL0I03366g	2437.83	-1.49804	0.0970747	1.61944e-54	3.60875e-53	0.354034		FAP7	Ortholog(s) have ATPase, adenylate kinase activity, role in cellular response to oxidative stress, maturation of SSU-rRNA from tricistronic rRNA transcript (SSU-rRNA, 5.8S rRNA, LSU-rRNA) and cytoplasm, nucleus localization
CAGL0H08327g	39080.8	-1.50617	0.105197	2.78663e-47	5.18543e-46	0.352044	TPI1	TPI1	Putative triose-phosphate isomerase; protein abundance decreased in ace2 mutant cells
CAGL0G00264g	3450.31	-1.50634	0.11819	5.28247e-38	6.24554e-37	0.352003		PXR1	Ortholog(s) have enzyme activator activity, telomerase inhibitor activity, role in box C/D RNA 3'-end processing, negative regulation of telomere maintenance via telomerase and nucleolus, nucleoplasm localization
CAGL0I05500g	5506.07	-1.51073	0.104197	1.97774e-48	3.88023e-47	0.350934	PRS2	PRS4	Ortholog(s) have ribose phosphate diphosphokinase activity, role in 5-phosphoribose 1-diphosphate biosynthetic process, fungal-type cell wall organization and ribose phosphate diphosphokinase complex localization
CAGL0M07832g	36.3815	-1.51086	0.339516	1.36853e-06	2.92793e-06	0.350902		REC107	Ortholog(s) have role in reciprocal meiotic recombination and condensed nuclear chromosome localization
CAGL0G04983g	1196.43	-1.51184	0.128371	8.23778e-33	7.71757e-32	0.350664		YLR363W-A	Ortholog of S. cerevisiae : YLR363W-A, C. albicans SC5314 : CR_04750W_A, C. dubliniensis CD36 : Cd36_30120, C. parapsilosis CDC317 : CPAR2_204060 and C. auris B8441 : B9J08_001976
CAGL0E05764g	2870.23	-1.51622	0.0974346	2.11685e-55	4.81627e-54	0.349601		PUS2	Ortholog(s) have pseudouridine synthase activity, role in mRNA pseudouridine synthesis, snRNA pseudouridine synthesis, tRNA pseudouridine synthesis and nucleus localization
CAGL0E03245g	39716	-1.5211	0.123149	6.77206e-36	7.26153e-35	0.348419		NSR1	Ortholog(s) have G-quadruplex DNA binding, RNA binding, nuclear localization sequence binding, single-stranded telomeric DNA binding activity, role in DNA recombination, chromosome organization and nuclear envelope, nucleus localization
CAGL0C02343g	24196	-1.52372	0.109633	4.66776e-45	7.84967e-44	0.347789	ARB1	ARB1	Ortholog(s) have ATPase activity, role in protein unfolding, ribosomal small subunit export from nucleus, ribosome biogenesis and nucleus localization
CAGL0H00440g	1547.61	-1.52597	0.108785	1.66661e-45	2.90183e-44	0.347246		YJR124C	Has domain(s) with predicted transmembrane transporter activity and role in transmembrane transport
CAGL0M00946g	2062.39	-1.53406	0.133285	1.84952e-31	1.62584e-30	0.345304		TSR2	Ortholog(s) have ribosome binding activity and role in maturation of LSU-rRNA from tricistronic rRNA transcript (SSU-rRNA, 5.8S rRNA, LSU-rRNA), maturation of SSU-rRNA from tricistronic rRNA transcript (SSU-rRNA, 5.8S rRNA, LSU-rRNA)
CAGL0G08129g	1305.71	-1.53514	0.100018	5.71806e-54	1.25867e-52	0.345045		MSH6	Ortholog(s) have ATP binding, ATPase, four-way junction DNA binding, guanine/thymine mispair binding, single base insertion or deletion binding activity
CAGL0L05500g	4250.9	-1.5365	0.119544	1.27956e-38	1.58192e-37	0.34472		ALB1	Ortholog(s) have role in ribosomal large subunit biogenesis and cytoplasm, nucleus localization
CAGL0M10219g	834.122	-1.53708	0.16924	1.63166e-20	8.04686e-20	0.344582	LAC1	LAC1	Putative subunit of the ceramide synthase complex; possible target of the transcriptional regulator?PDR1; upregulated in an azole-resistant strain; overexpression causes increased micafungin resistance in the BG2 strain
CAGL0L06314g	11497.2	-1.53963	0.125431	2.77355e-35	2.91062e-34	0.343974		ARX1	Ortholog(s) have role in ribosomal large subunit export from nucleus and cytoplasm, nucleolus, nucleoplasm, nucleus, preribosome, large subunit precursor localization
CAGL0M06589g	610.413	-1.53967	0.150416	2.11163e-25	1.35e-24	0.343964		DAS2	Has domain(s) with predicted ATP binding, kinase activity
CAGL0M07678g	2182.69	-1.5434	0.128811	6.82109e-34	6.7279e-33	0.343077		BUD22	Ortholog(s) have role in maturation of SSU-rRNA, ribosomal small subunit biogenesis and 90S preribosome, nucleus localization
CAGL0J10010g	3894.54	-1.54381	0.107822	2.5014e-47	4.67071e-46	0.342978		GCD10	Ortholog(s) have tRNA (adenine(58)-N1)-methyltransferase activity, role in tRNA methylation and nucleus, tRNA (m1A) methyltransferase complex localization
CAGL0M13431g	1723.8	-1.5478	0.115516	9.38292e-42	1.37692e-40	0.342032		IKI1	Ortholog(s) have ATPase, tRNA binding activity, role in tRNA modification and cytoplasm, elongator holoenzyme complex, nucleus, peroxisome localization
CAGL0M08030g	690.583	-1.54845	0.130768	3.6646e-33	3.48137e-32	0.341878		CPR7	Ortholog(s) have peptidyl-prolyl cis-trans isomerase activity, unfolded protein binding activity, role in protein refolding and cytosol localization
CAGL0I01254g	1519.4	-1.55045	0.117188	8.79014e-41	1.19295e-39	0.341404		UBA4	Ortholog(s) have AMPylase activity, URM1 activating enzyme activity, sulfurtransferase activity, thiosulfate sulfurtransferase activity
CAGL0M01430g	5078.63	-1.55053	0.149143	3.73188e-26	2.50411e-25	0.341386		UTP4	Ortholog(s) have role in maturation of SSU-rRNA from tricistronic rRNA transcript (SSU-rRNA, 5.8S rRNA, LSU-rRNA), positive regulation of transcription by RNA polymerase I
CAGL0H04807g	822.911	-1.55157	0.136432	8.66469e-31	7.3083e-30	0.341139		TRM9	Ortholog(s) have tRNA (uridine) methyltransferase activity, role in regulation of translational elongation, tRNA methylation, tRNA wobble uridine modification and cytoplasm, nucleus localization
CAGL0C01441g	3723.68	-1.56106	0.133142	1.45943e-32	1.34402e-31	0.338902		RTT10	Ortholog(s) have role in endocytic recycling, tRNA methylation, wobble position ribose methylation and cytoplasm, endosome localization
CAGL0K06215g	1912.3	-1.56639	0.14736	3.28484e-27	2.32212e-26	0.337651		UTP6	Ortholog(s) have U3 snoRNA binding activity
CAGL0F01925g	1810.14	-1.56648	0.133279	1.02208e-32	9.53449e-32	0.337631		FCF2	Ortholog(s) have role in endonucleolytic cleavage in 5'-ETS of tricistronic rRNA transcript (SSU-rRNA, 5.8S rRNA and LSU-rRNA), more
CAGL0F08129g	8248.47	-1.56676	0.0998021	2.29887e-56	5.38892e-55	0.337566	SDA1	SDA1	Ortholog(s) have role in ribosomal large subunit biogenesis, ribosomal large subunit export from nucleus, traversing start control point of mitotic cell cycle and nucleus localization
CAGL0L08184g	3121.09	-1.57297	0.0999225	1.09309e-56	2.57351e-55	0.336116	FEN1	ELO2	Predicted fatty acid elongase with role in sphingolipid biosynthetic process; mutants show reduced sensitivity to caspofungin and increased sensitivity to micafungin
CAGL0C04565g	800.413	-1.57324	0.111514	5.04208e-46	8.95176e-45	0.336053		JJJ3	Ortholog(s) have ferrous iron binding activity and role in protein histidyl modification to diphthamide
CAGL0G02629g	591.472	-1.57516	0.135022	2.79222e-32	2.54544e-31	0.335606		BMT5	Ortholog(s) have S-adenosylmethionine-dependent methyltransferase activity, rRNA (uridine-N3-)-methyltransferase activity, role in rRNA base methylation and nucleolus localization
CAGL0J00473g	10703.1	-1.57942	0.115823	3.82269e-43	5.99996e-42	0.334617		CIC1	Ortholog(s) have large ribosomal subunit rRNA binding, proteasome binding, protein-macromolecule adaptor activity, rRNA binding activity
CAGL0G05742g	2030.72	-1.57987	0.125718	4.80047e-37	5.46104e-36	0.334513		NOP6	Ortholog(s) have rRNA binding, snoRNA binding activity, role in ribosomal small subunit biogenesis and 90S preribosome, nucleolus localization
CAGL0L01243g	4941.11	-1.58014	0.0999853	4.43899e-57	1.06359e-55	0.334449		GDA1	Ortholog(s) have ADP phosphatase activity, ATPase, GDP phosphatase activity, UDP phosphatase activity, role in protein N-linked glycosylation, protein glycosylation and Golgi apparatus localization
CAGL0K09614g	18035.8	-1.58092	0.115964	6.96998e-43	1.06919e-41	0.33427		KRE33	Ortholog(s) have rRNA cytidine N-acetyltransferase activity, snoRNA binding, tRNA binding activity and role in mRNA modification, rRNA acetylation involved in maturation of SSU-rRNA, ribosomal small subunit biogenesis
CAGL0C01925g	1920.62	-1.58393	0.118928	2.50815e-41	3.55361e-40	0.333571		RAI1	Ortholog(s) have 5'-hydroxyl dinucleotide hydrolase activity, GDP binding, RNA NAD-cap (NAD-forming) hydrolase activity, mRNA 5'-diphosphatase activity, phosphodiesterase decapping endonuclease activity
CAGL0H10076g	1418.83	-1.58416	0.168075	5.31128e-22	2.82798e-21	0.333519		YRO2	Ortholog(s) have plasma membrane localization
CAGL0J00869g	1563.75	-1.58559	0.124137	3.29918e-38	3.97886e-37	0.333188		RPC25	Ortholog(s) have chromatin localization
CAGL0E02673g	3567.7	-1.58564	0.121722	1.2764e-39	1.65749e-38	0.333177		UTP23	Ortholog(s) have small ribosomal subunit rRNA binding activity
CAGL0K02211g	2427.64	-1.5859	0.143235	2.55467e-29	2.00486e-28	0.333116		LCP5	Ortholog(s) have role in endonucleolytic cleavage in 5'-ETS of tricistronic rRNA transcript (SSU-rRNA, 5.8S rRNA and LSU-rRNA), more
CAGL0L07370g	1789.46	-1.58958	0.0994213	2.28097e-58	5.63993e-57	0.332268		QRI1	Ortholog(s) have UDP-N-acetylglucosamine diphosphorylase activity and role in UDP-N-acetylglucosamine biosynthetic process
CAGL0H02189g	1320.79	-1.59103	0.119688	3.73391e-41	5.19771e-40	0.331933		TMA23	Ortholog(s) have role in ribosomal small subunit biogenesis and nucleolus localization
CAGL0G04851g	9617.9	-1.59427	0.107312	8.79255e-51	1.80347e-49	0.331189	SUR4	ELO3	Predicted fatty acid elongase involved in production of very long chain fatty acids for sphingolipid biosynthesis; mutants show reduced sensitivity to caspofungin and increased sensitivity to micafungin
CAGL0G09801g	514.926	-1.59884	0.117577	6.12723e-43	9.45269e-42	0.330143		DPB2	Ortholog(s) have DNA polymerase processivity factor activity, DNA-directed DNA polymerase activity, double-stranded DNA binding, single-stranded DNA binding activity
CAGL0I09592g	2076.97	-1.61018	0.150266	1.27969e-27	9.28888e-27	0.327557		CPA1	Ortholog(s) have carbamoyl-phosphate synthase (glutamine-hydrolyzing) activity, role in arginine biosynthetic process and carbamoyl-phosphate synthase complex localization
CAGL0I04730g	9587	-1.61064	0.122042	2.13842e-40	2.83813e-39	0.327454	HMT1	HMT1	Putative hnRNP arginine N-methyltransferase
CAGL0F02563g	6112.95	-1.61123	0.140993	4.46617e-31	3.83878e-30	0.327319	HPT1	HPT1	Putative hypoxanthine guanine phosphoribosyl transferase
CAGL0I01232g	1687.53	-1.61305	0.101581	1.28892e-57	3.12982e-56	0.326906		ERP5	Ortholog of S. cerevisiae : ERP5, C. albicans SC5314 : C1_10940C_A/ERP5, C. dubliniensis CD36 : Cd36_10260, C. parapsilosis CDC317 : CPAR2_803310 and C. auris B8441 : B9J08_000243
CAGL0B04125g	9205.89	-1.61563	0.103273	3.63186e-56	8.44056e-55	0.326323		RPC40	Ortholog(s) have RNA polymerase I activity, RNA polymerase III activity and role in tRNA transcription by RNA polymerase III, transcription by RNA polymerase I, transcription by RNA polymerase III
CAGL0H07975g	8701.93	-1.61765	0.106776	1.11147e-52	2.36954e-51	0.325866		LHP1	Ortholog(s) have RNA binding, RNA folding chaperone, tRNA binding activity, role in tRNA 3'-end processing, tRNA 5'-leader removal, tRNA folding, tRNA processing and cytoplasm, nucleolus, nucleoplasm, nucleus localization
CAGL0K04477g	17051.1	-1.61991	0.154112	1.03438e-26	7.18102e-26	0.325357	ERG25	ERG25	Predicted C-4 methylsterol oxidase involved in ergosterol biosynthesis, with key role in sterol uptake by Aus1p and sterol-rich lipid domains in plasma membrane
CAGL0F00341g	154.875	-1.63182	0.182237	5.14856e-20	2.48259e-19	0.32268			Protein of unknown function
CAGL0E02937g	1448.08	-1.63522	0.120196	5.40611e-43	8.41209e-42	0.321921		CGR1	Protein of unknown function
CAGL0K01991g	13978.8	-1.64559	0.117714	2.97052e-45	5.02668e-44	0.319616		NCL1	Ortholog(s) have tRNA (cytidine-5-)-methyltransferase activity and role in tRNA methylation
CAGL0M04719g	1686.98	-1.64967	0.122273	2.42202e-42	3.65328e-41	0.318714			Ortholog(s) have role in maturation of SSU-rRNA from tricistronic rRNA transcript (SSU-rRNA, 5.8S rRNA, LSU-rRNA), rRNA processing, ribosomal small subunit biogenesis and 90S preribosome, nucleolus localization
CAGL0F06809g	2995.34	-1.65472	0.131679	4.52283e-37	5.15602e-36	0.3176		YVH1	Ortholog(s) have preribosome binding, protein tyrosine phosphatase activity
CAGL0M05775g	4635.73	-1.66658	0.111881	4.82626e-51	1.00131e-49	0.314998		NIP7	Has domain(s) with predicted RNA binding activity, role in ribosome assembly and nucleus localization
CAGL0L13156g	2303.38	-1.66911	0.102898	5.04443e-60	1.30074e-58	0.314448		RFU1	Ortholog(s) have enzyme inhibitor activity, role in ubiquitin recycling and endosome localization
CAGL0J10912g	2846.71	-1.67153	0.122946	5.78363e-43	8.9481e-42	0.313921		RRP3	Has domain(s) with predicted ATP binding, nucleic acid binding activity
CAGL0J11154g	5505.26	-1.67195	0.121105	3.25475e-44	5.27679e-43	0.31383		NOP13	Ortholog(s) have nucleolus, preribosome localization
CAGL0M14047g	4094.54	-1.67447	0.153391	1.33146e-28	1.0112e-27	0.313282			Putative NADPH-dependent cinnamyl alcohol dehydrogenase; gene is upregulated in azole-resistant strain
CAGL0L13068g	245.96	-1.67856	0.146665	3.77557e-31	3.27115e-30	0.312394		CPT1	Ortholog(s) have diacylglycerol cholinephosphotransferase activity, ethanolaminephosphotransferase activity and role in phosphatidylcholine biosynthetic process, phosphatidylethanolamine biosynthetic process
CAGL0F05709g	637.783	-1.68671	0.151839	1.53302e-29	1.22619e-28	0.310634		ATC1	Ortholog(s) have role in bipolar cellular bud site selection, intracellular monoatomic cation homeostasis and nucleus localization
CAGL0K01793g	1555.13	-1.68672	0.125861	8.07733e-42	1.18855e-40	0.310633		ERP3	Ortholog of S. cerevisiae : ERP3, C. albicans SC5314 : C2_05290C_A, C. dubliniensis CD36 : Cd36_19780, C. parapsilosis CDC317 : CPAR2_206420 and C. auris B8441 : B9J08_005011
CAGL0L10890g	5118.48	-1.69609	0.134745	3.37681e-37	3.87403e-36	0.308621		YTM1	Ortholog(s) have role in chromosome organization, protein-RNA complex remodeling, ribosomal large subunit biogenesis and PeBoW complex, nucleolus, preribosome, large subunit precursor localization
CAGL0I07975g	8646.63	-1.7024	0.125759	1.27121e-42	1.9336e-41	0.307275		BRX1	Ortholog(s) have 5S rRNA binding, rRNA primary transcript binding activity
CAGL0C02189g	23066.6	-1.70931	0.0984053	1.9465e-68	5.9888e-67	0.305806	SAH1	SAH1	Ortholog(s) have adenosylhomocysteinase activity and role in S-adenosylhomocysteine catabolic process, phosphatidylcholine biosynthetic process, triglyceride metabolic process
CAGL0G06226g	658.741	-1.7117	0.115903	3.05522e-50	6.21955e-49	0.305301		LTE1	Ortholog(s) have role in asymmetric protein localization to new mitotic spindle pole body, positive regulation of exit from mitosis, vesicle-mediated transport and cellular bud localization
CAGL0M11836g	267.118	-1.72051	0.16174	2.55623e-27	1.83014e-26	0.303442		POP5	Ortholog(s) have RNA binding, ribonuclease MRP activity, ribonuclease P activity
CAGL0L10780g	8701.59	-1.7227	0.12646	3.88026e-43	6.07272e-42	0.302981		HFA1	Ortholog(s) have acetyl-CoA carboxylase activity, role in long-chain fatty acid biosynthetic process, mitotic nuclear membrane biogenesis and mitochondrion localization
CAGL0K02475g	2279.43	-1.72906	0.0950355	7.72028e-75	2.88312e-73	0.301648	DSS4	DSS4	GDP/GTP exchange factor for Sec4p; protein abundance decreased in ace2 mutant cells
CAGL0D01034g	24536.3	-1.73197	0.102317	3.12103e-65	9.03764e-64	0.301041	VIG9	PSA1	GDP-mannose pyrophosphorylase involved in the synthesis of GDP-mannose for protein glycosylation
CAGL0I01826g	1920.28	-1.73749	0.11344	8.03049e-54	1.76053e-52	0.299892		IMP3	Ortholog(s) have snoRNA binding activity, role in rRNA processing, ribosomal small subunit biogenesis and Mpp10 complex, small-subunit processome localization
CAGL0B00792g	9367.01	-1.75085	0.143908	6.08745e-35	6.32698e-34	0.297128		SRO9	Ortholog(s) have RNA binding activity, role in regulation of translation and cytoplasmic stress granule localization
CAGL0J08250g	897.105	-1.75326	0.106639	1.2718e-61	3.42626e-60	0.296631		TOF1	Ortholog(s) have DNA binding, Y-form DNA binding, double-stranded DNA binding activity
CAGL0L03025g	1573.9	-1.76415	0.124218	1.11212e-46	2.02085e-45	0.2944		RPC37	Ortholog(s) have RNA polymerase III activity, role in tRNA transcription by RNA polymerase III and RNA polymerase III complex, chromatin localization
CAGL0K02453g	1492.46	-1.77909	0.0989088	3.06169e-73	1.06962e-71	0.291368		RLF2	Ortholog(s) have histone binding activity, role in DNA replication-dependent chromatin assembly and CAF-1 complex, chromatin, chromosome, centromeric region, nucleus localization
CAGL0D04642g	555.447	-1.80575	0.118269	1.63129e-53	3.54756e-52	0.286033		CLB6	Ortholog(s) have cyclin-dependent protein serine/threonine kinase regulator activity
CAGL0G00484g	1450.75	-1.81296	0.155354	2.18318e-32	2.00033e-31	0.284606		EFG1	Has domain(s) with predicted role in rRNA processing
CAGL0L09581g	1036.88	-1.82795	0.105391	2.71524e-68	8.3068e-67	0.281664		DUT1	Has domain(s) with predicted dUTP diphosphatase activity, magnesium ion binding activity and role in dUMP biosynthetic process, dUTP catabolic process
CAGL0H01023g	388.204	-1.83499	0.154517	1.90281e-33	1.83995e-32	0.280293		RNH202	Ortholog(s) have RNA-DNA hybrid ribonuclease activity, role in RNA catabolic process and ribonuclease H2 complex localization
CAGL0M06941g	1513.14	-1.84822	0.0877706	2.25682e-99	1.32834e-97	0.277735		RCM1	Ortholog(s) have rRNA (cytosine-C5-)-methyltransferase activity, role in rRNA base methylation and nucleolus, nucleus localization
CAGL0H07579g	13572.3	-1.85567	0.0834386	1.52865e-110	1.1186e-108	0.276304	HXK2	HXK2	Putative hexokinase B
CAGL0M11110g	3726.53	-1.85986	0.113709	4.5618e-61	1.21685e-59	0.275503		RRP1	Ortholog(s) have role in rRNA processing and preribosome, large subunit precursor localization
CAGL0I02376g	453.566	-1.87125	0.133058	7.19535e-46	1.2733e-44	0.273337		NOP19	Has domain(s) with predicted role in ribosomal small subunit biogenesis and 90S preribosome localization
CAGL0K09042g	1822.29	-1.87981	0.123306	2.02232e-53	4.38034e-52	0.271719		TMA16	Ortholog of S. cerevisiae : TMA16, C. albicans SC5314 : C1_09330W_A, C. dubliniensis CD36 : Cd36_08800, C. parapsilosis CDC317 : CPAR2_207530 and C. auris B8441 : B9J08_002306
CAGL0K10362g	1542.52	-1.88962	0.107915	1.35455e-69	4.28941e-68	0.269879		ORT1	Ortholog(s) have L-ornithine transmembrane transporter activity, role in arginine biosynthetic process, mitochondrial L-ornithine transmembrane transport and mitochondrial envelope localization
CAGL0G06666g	1893.78	-1.92281	0.111352	9.35941e-68	2.81562e-66	0.26374		POL1	Ortholog(s) have DNA replication origin binding, DNA-directed DNA polymerase activity, chromatin binding, single-stranded DNA binding activity
CAGL0F01463g	13078.8	-1.93048	0.295839	7.29323e-12	2.25159e-11	0.262342	TIR1	TIR2	Putative GPI-linked cell wall mannoprotein of the Srp1p/Tip1p family
CAGL0L07678g	2647.61	-1.93533	0.136245	9.50406e-47	1.73281e-45	0.261462		DIM1	Putative essential 18S rRNA dimethylase; gene is downregulated in azole-resistant strain
CAGL0H09614g	532.286	-1.95005	0.194878	1.60713e-24	9.83346e-24	0.258807	TIR4	TIR1	Putative GPI-linked cell wall mannoprotein of the Srp1p/Tip1p family
CAGL0G08668g	1702.71	-1.95211	0.103447	2.2541e-80	9.24693e-79	0.258439		SUN4	Ortholog(s) have role in fungal-type cell wall organization and fungal-type cell wall localization
CAGL0J01023g	893.108	-1.97232	0.128276	2.49894e-54	5.54581e-53	0.254843		TAD2	Ortholog(s) have tRNA-specific adenosine deaminase activity and role in tRNA modification
CAGL0C02211g	2640.41	-1.97657	0.117619	2.40633e-64	6.68218e-63	0.254094	UTR2	UTR2	Putative glycoside hydrolase of the Crh family; predicted GPI-anchor
CAGL0F01485g	184.596	-2.01056	0.262728	2.20603e-15	8.26687e-15	0.248177	TIR2	TIR4	Putative GPI-linked cell wall mannoprotein of the Srp1p/Tip1p family
CAGL0D03652g	784.621	-2.01775	0.12974	1.71102e-55	3.92592e-54	0.246942		SPT21	Protein of unknown function
CAGL0H09592g	496.84	-2.02995	0.194477	1.8036e-26	1.23159e-25	0.244863	TIR5		Putative GPI-linked cell wall mannoprotein of the Srp1p/Tip1p family
CAGL0F01793g	9070.37	-2.03199	0.11091	5.20169e-76	1.96973e-74	0.244518	ERG3	ERG3	Delta 5,6 sterol desaturase; C-5 sterol desaturase; predicted transmembrane domain and endolasmic reticulum (ER) binding motif; gene used for molecular typing of C. glabrata strain isolates
CAGL0K00605g	789.721	-2.08107	0.116578	2.95555e-72	1.0234e-70	0.236339		CDC6	Ortholog(s) have ATP binding, ATPase, DNA replication origin binding, GTP binding, GTPase activity, chromatin binding, cyclin-dependent protein serine/threonine kinase inhibitor activity
CAGL0M11066g	157.07	-2.12367	0.189634	4.36864e-30	3.56268e-29	0.229463		CLB5	Ortholog(s) have cyclin-dependent protein serine/threonine kinase regulator activity
CAGL0K12804g	3695.73	-2.14614	0.0899147	6.20891e-127	4.9443e-125	0.225917		BUD20	Has domain(s) with predicted nucleic acid binding, zinc ion binding activity
CAGL0L07700g	818.561	-2.15239	0.132943	6.22128e-60	1.5966e-58	0.224939		POL4	Ortholog(s) have DNA-directed DNA polymerase activity and role in double-strand break repair, double-strand break repair via nonhomologous end joining
CAGL0F04323g	1118.9	-2.17406	0.121912	3.58441e-72	1.22846e-70	0.221587		POL12	Ortholog(s) have DNA-directed DNA polymerase activity, role in DNA replication initiation, mitotic DNA replication initiation, telomere capping and alpha DNA polymerase:primase complex, nuclear envelope, nucleus localization
CAGL0K12848g	13232.4	-2.18437	0.121227	1.28982e-73	4.65626e-72	0.220008	SEC53	SEC53	Putative phosphomannomutase; protein differentially expressed in azole resistant strain
CAGL0M12034g	103090	-2.32371	0.109576	2.57678e-100	1.56778e-98	0.199753	PYK1	PYK2	Pyruvate kinase
CAGL0K11506g	899.102	-2.3504	0.121818	5.62678e-84	2.47716e-82	0.196092		RAD27	Ortholog(s) have 5'-3' DNA exonuclease activity, 5'-3' exonuclease activity, 5'-flap endonuclease activity, double-stranded DNA 5'-3' exodeoxyribonuclease activity, single-stranded DNA 5'-3' DNA exonuclease activity
CAGL0J00385g	1637.69	-2.36642	0.136667	3.03515e-68	9.23334e-67	0.193926		FSH1	Ortholog(s) have hydrolase activity, acting on ester bonds, lysophospholipase activity and role in apoptotic process
CAGL0D01716g	2587.45	-2.41676	0.141711	2.80739e-66	8.21731e-65	0.187276		POL30	Ortholog(s) have DNA polymerase processivity factor activity
CAGL0H09064g	7139.55	-2.48177	0.143944	1.11493e-67	3.33555e-66	0.179025	FUR1	FUR1	Putative uracil phosphoribosyltransferase
CAGL0H05137g	9768.03	-2.63236	0.10429	1.13171e-141	1.13485e-139	0.16128		ALD6	Ortholog(s) have aldehyde dehydrogenase [NAD(P)+] activity, role in NADPH regeneration, acetate biosynthetic process, response to salt stress and cytosol, mitochondrion localization

## Sheet: NRZ-2016-252_YPD+AMB vs. YPD
gene_id	baseMean	log2FoldChange	lfcSE	pvalue	padj	FoldChange	gene name	S. cerevisiae ortholog	description
CAGL0L06094g	7110.24	5.88502	0.331729	1.01332e-71	2.18756e-69	59.0972	STR3	STR3	Putative cystathionine beta-lyase; gene is upregulated in azole-resistant strain
CAGL0M02915g	682.396	4.78262	0.25329	1.34292e-80	4.83184e-78	27.5239		ATG36	Ortholog(s) have role in mitophagy, pexophagy and peroxisome localization
CAGL0J07084g	6314.74	4.37463	0.215642	1.17053e-92	7.01929e-90	20.7441			Ortholog(s) have oxidoreductase activity, acting on the CH-OH group of donors, NAD or NADP as acceptor activity
CAGL0K08668g	289.635	4.23996	0.407511	1.45966e-26	4.50158e-25	18.8953	MET28	MET28	bZIP domain-containing protein
CAGL0E02035g	7774.47	4.22067	0.132647	2.63511e-223	1.42217e-219	18.6444		MCH4	Ortholog(s) have fungal-type vacuole membrane localization
CAGL0B02838g	3085.7	4.17999	0.744788	9.87455e-10	7.57002e-09	18.1261	MUP1		Has domain(s) with predicted transmembrane transporter activity, role in transmembrane transport and membrane localization
CAGL0K10868g	27933.6	4.11678	0.169703	2.52967e-131	3.41316e-128	17.349	CTA1	CTA1	Putative catalase A; gene is downregulated in azole-resistant strain; regulated by oxidative stress and glucose starvation; protein abundance increased in ace2 mutant cells
CAGL0F02167g	163.984	4.11257	0.347512	2.18844e-33	9.84252e-32	17.2984		MSH4	Ortholog(s) have D-loop DNA binding, Y-form DNA binding, double-stranded DNA binding, four-way junction DNA binding activity, role in reciprocal meiotic recombination and MutSgamma complex, nuclear chromosome localization
CAGL0L02937g	17276.6	4.06424	0.227409	1.69577e-72	3.97915e-70	16.7286	HIS3	HIS3	Putative imidazoleglycerol-phosphate dehydratase
CAGL0L06776g	2165.05	3.99273	0.13129	2.39171e-204	6.45402e-201	15.9195			Has domain(s) with predicted sequence-specific DNA binding, zinc ion binding activity and role in regulation of DNA-templated transcription
CAGL0J06402g	4675.47	3.82409	0.227769	2.43473e-64	4.50637e-62	14.1634		LYS20	Ortholog(s) have homocitrate synthase activity, role in DNA repair, lysine biosynthetic process via aminoadipic acid and nucleus localization
CAGL0H05687g	6414.57	3.70164	0.203346	3.21375e-75	1.02027e-72	13.0108		SSU1	Ortholog(s) have sulfite transmembrane transporter activity, role in sulfite transport and plasma membrane localization
CAGL0L09108g	5034.01	3.66128	0.193129	2.30507e-81	8.88605e-79	12.6519		PDH1	Ortholog(s) have role in propionate metabolic process
CAGL0I01276g	8510.12	3.62101	0.216783	3.77413e-64	6.36531e-62	12.3036		YHR112C	Ortholog(s) have cytoplasm, nucleus localization
CAGL0B03663g	4257.06	3.50635	0.218815	4.33763e-59	5.57386e-57	11.3636		CIT1	Ortholog(s) have citrate (Si)-synthase activity, role in citrate metabolic process and cytoplasm, peroxisome localization
CAGL0J00715g	3974.68	3.37291	0.631724	5.36776e-09	3.76231e-08	10.3597			Has domain(s) with predicted GTP binding, GTPase activity, role in signal transduction and membrane localization
CAGL0L06864g	3781.28	3.20533	0.194341	2.51601e-62	3.87969e-60	9.2236			Putative protein related to ECM3; gene is downregulated in azole-resistant strain
CAGL0G06732g	74741.8	3.18496	0.223437	3.01213e-47	2.50099e-45	9.09429		LEU9	Ortholog(s) have 2-isopropylmalate synthase activity, role in leucine biosynthetic process and mitochondrion localization
CAGL0K08338g	4413.81	3.16207	0.264345	3.89366e-34	1.84334e-32	8.95113			Protein of unknown function
CAGL0M03971g	1588.35	3.15767	0.163617	3.77131e-84	1.69615e-81	8.92385		SKP2	Ortholog(s) have role in protein catabolic process, regulation of sulfur amino acid metabolic process and SCF ubiquitin ligase complex localization
CAGL0D06402g	8793.82	3.15271	0.237706	2.65455e-41	1.68548e-39	8.89327	MET15		O-acetyl homoserine sulfhydrylase (OAHSH), ortholog of S. cerevisiae MET17; required for utilization of inorganic sulfate as sulfur source; able to utilize cystine as a sulfur source while S. cerevisiae met15 mutants are unable to do so
CAGL0M01562g	27849.2	3.10963	0.181184	3.75965e-67	7.24672e-65	8.63159			Ortholog of S. cerevisiae : YDR391C, Debaryomyces hansenii CBS767 : DEHA2D01298g and Saccharomyces cerevisiae S288C : YDR391C
CAGL0M05995g	10940.9	3.09562	0.134965	1.46112e-117	1.57713e-114	8.54818		PLN1	Ortholog(s) have lipid droplet localization
CAGL0H02563g	5143.61	3.05675	0.136335	2.87316e-112	2.58441e-109	8.32093		HOR7	Predicted GPI-linked protein
CAGL0I03806g	3406.36	3.05358	0.157648	9.79042e-85	4.80353e-82	8.30269	BPL1	BPL1	Putative biotin-[acetyl-CoA-carboxylase] ligase that covalently modifies proteins with the addition of biotin; biotin-dependent transcription regulated by Vhr1p
CAGL0K06105g	2394.78	3.04595	0.228064	7.53399e-42	5.01987e-40	8.25889		BOP2	Ortholog of S. cerevisiae : BOP2 and Saccharomyces cerevisiae S288C : YLR267W
CAGL0K00715g	11764.9	3.03002	0.187693	7.94577e-60	1.07208e-57	8.16822	RTA1	RTA1	Putative target of the transcriptional regulator?PDR1; possibly involved in 7-aminocholesterol resistance;?upregulated in an azole-resistant strain; overexpression causes increased micafungin resistance in all strains tested
CAGL0B01595g	525.209	2.97056	0.264686	2.0401e-30	7.80881e-29	7.8384			Protein of unknown function
CAGL0E02871g	447.242	2.94496	0.224797	2.07936e-40	1.26094e-38	7.70055		FMT1	Ortholog(s) have methionyl-tRNA formyltransferase activity, role in conversion of methionyl-tRNA to N-formyl-methionyl-tRNA and mitochondrion localization
CAGL0E03201g	2963.22	2.91137	0.223191	4.85542e-40	2.91163e-38	7.52333		CHO2	Ortholog(s) have phosphatidylethanolamine N-methyltransferase activity, role in phosphatidylcholine biosynthetic process and cortical endoplasmic reticulum, perinuclear endoplasmic reticulum localization
CAGL0M02717g	153.698	2.90563	0.260226	5.52154e-30	2.05516e-28	7.49343		SPO19	Predicted GPI-linked cell wall protein
CAGL0C03245g	423.552	2.89565	0.196165	1.82224e-50	1.72537e-48	7.44181		ATG10	Ortholog(s) have Atg12 transferase activity
CAGL0J09416g	5836.68	2.87667	0.118503	2.24413e-131	3.41316e-128	7.34453		SNA4	Ortholog(s) have fungal-type vacuole lumen, fungal-type vacuole membrane localization
CAGL0G01210g	4936.22	2.85612	0.161411	3.25101e-71	6.74834e-69	7.24065	NIT3	NIT3	Putative nitrilase; protein abundance increased in ace2 mutant cells
CAGL0K03465g	50377.3	2.84708	0.160214	7.48926e-72	1.68415e-69	7.1954		ILV2	Ortholog(s) have acetolactate synthase activity, flavin adenine dinucleotide binding activity and role in branched-chain amino acid biosynthetic process, isoleucine biosynthetic process, valine biosynthetic process
CAGL0F07007g	6091	2.79699	0.209009	4.94861e-42	3.33846e-40	6.94988		PKP2	Ortholog(s) have protein kinase activity, pyruvate dehydrogenase (acetyl-transferring) kinase activity, role in regulation of mitophagy and mitochondrion localization
CAGL0J04466g	4239.98	2.78784	0.618053	3.92991e-07	2.05521e-06	6.90596		PUN1	Ortholog(s) have role in fungal-type cell wall organization and cell cortex of cell tip, eisosome, plasma membrane localization
CAGL0K03459g	856.7	2.78543	0.238782	1.2962e-32	5.50835e-31	6.89443		SPG4	Ortholog of S. cerevisiae : SPG4 and Saccharomyces cerevisiae S288C : YMR107W
CAGL0J08316g	6289.1	2.76812	0.171266	6.79666e-60	9.40553e-58	6.81218		MET2	Ortholog(s) have homoserine O-acetyltransferase activity and role in 'de novo' L-methionine biosynthetic process, homoserine metabolic process, methionine biosynthetic process, sulfur amino acid metabolic process
CAGL0C04873g	4063.02	2.75293	0.131189	4.98393e-99	3.84261e-96	6.74083		PXP2	Ortholog(s) have peroxisome localization
CAGL0E04004g	2099.15	2.74981	0.227481	7.50518e-35	3.7161e-33	6.72627		MUP3	Ortholog(s) have L-methionine transmembrane transporter activity and role in methionine import across plasma membrane
CAGL0I09108g	8621.72	2.72264	0.1352	2.51478e-91	1.35723e-88	6.6008			Has domain(s) with predicted transmembrane transporter activity and role in transmembrane transport
CAGL0D05280g	3350.05	2.71652	0.150235	3.94912e-74	1.01492e-71	6.57284		MET10	Ortholog(s) have sulfite reductase (NADPH) activity, role in sulfate assimilation and sulfite reductase complex (NADPH) localization
CAGL0G05093g	8329.58	2.71467	0.226497	3.38058e-34	1.6146e-32	6.56444		YDR061W	Has domain(s) with predicted ATP binding, ATPase activity
CAGL0K06127g	27.6201	2.70641	0.504838	6.88897e-09	4.73136e-08	6.52696		ECM11	Ortholog(s) have role in reciprocal meiotic recombination, replication-born double-strand break repair via sister chromatid exchange, synaptonemal complex organization and nucleus, synaptonemal complex localization
CAGL0G04741g	13915.4	2.69682	0.130267	2.67272e-96	1.80308e-93	6.48373		LEU4	Ortholog(s) have 2-isopropylmalate synthase activity, role in leucine biosynthetic process and cytoplasm, mitochondrion localization
CAGL0F07359g	18467.8	2.68066	0.168322	3.067e-58	3.84944e-56	6.41149		ARO5	Ortholog of S. cerevisiae : ARO5 and Saccharomyces cerevisiae S288C : YGL117W
CAGL0J02398g	1419.25	2.64709	0.137363	6.73171e-84	2.79469e-81	6.26404		HIS6	Ortholog(s) have 1-(5-phosphoribosyl)-5-[(5-phosphoribosylamino)methylideneamino]imidazole-4-carboxamide isomerase activity and role in histidine biosynthetic process
CAGL0G02739g	556.241	2.62546	0.318354	1.14517e-17	1.96207e-16	6.17082		XBP1	Ortholog(s) have DNA-binding transcription factor activity, DNA-binding transcription factor activity, RNA polymerase II-specific activity, role in negative regulation of transcription by RNA polymerase II and nucleus localization
CAGL0L10912g	23551.3	2.62475	0.217515	2.86497e-34	1.38056e-32	6.16779	TPO4	TPO4	Polyamine exporter, involved in resistance to antimicrobial peptides; localized to plasma membrane
CAGL0I07315g	4323.26	2.60259	0.172453	1.49922e-52	1.52666e-50	6.07376		YOR131C	Ortholog(s) have pyridoxal phosphatase activity
CAGL0J03762g	2129.51	2.59475	0.176154	3.21483e-50	2.94075e-48	6.04086	MET7	MET7	Ortholog(s) have tetrahydrofolylpolyglutamate synthase activity, role in one-carbon metabolic process and cytoplasm, mitochondrion localization
CAGL0D00264g	394.204	2.5936	0.268828	3.91589e-23	9.82978e-22	6.03602	NUD1		Putative nuclear phosphatase regulatory subunit; gene is downregulated in azole-resistant strain
CAGL0L08426g	602.834	2.59309	0.235055	2.0582e-29	7.40542e-28	6.0339	SUE1	SUE1	Ortholog(s) have role in protein catabolic process and mitochondrial envelope localization
CAGL0L05434g	62672.6	2.57978	0.187695	4.1852e-44	3.05237e-42	5.97847	SUN4	UTH1	Ortholog(s) have role in fungal-type cell wall organization or biogenesis, proton motive force-driven mitochondrial ATP synthesis and fungal-type cell wall localization
CAGL0H05225g	839.251	2.56742	0.168207	1.05846e-53	1.16582e-51	5.92749		HTC1	Ortholog of S. cerevisiae : HTC1, C. albicans SC5314 : C1_04310C_A/GIG1, C. dubliniensis CD36 : Cd36_04060, C. parapsilosis CDC317 : CPAR2_106970 and C. auris B8441 : B9J08_003370
CAGL0J00561g	12408.2	2.55503	0.18242	1.03065e-45	7.9463e-44	5.87679		YHI9	Ortholog(s) have role in endoplasmic reticulum unfolded protein response and chromatin localization
CAGL0I08305g	4298.61	2.55226	0.171713	4.76838e-51	4.59553e-49	5.86554		YAT2	Ortholog(s) have carnitine O-acetyltransferase activity, role in alcohol metabolic process, carnitine metabolic process and cytosol localization
CAGL0C05027g	2036.55	2.54886	0.242851	6.93544e-27	2.1762e-25	5.85174		YAT1	Ortholog(s) have role in carnitine metabolic process and mitochondrion localization
CAGL0C02739g	4470.35	2.54346	0.218493	1.74241e-32	7.34672e-31	5.82984		FUN14	Ortholog(s) have role in mitochondrion organization, phospholipid homeostasis and mitochondrial outer membrane localization
CAGL0E01859g	682.869	2.51994	0.253955	2.47005e-24	6.66544e-23	5.73559	YPS10		Putative aspartic protease; predicted GPI-anchor; member of a YPS gene cluster that is required for virulence in mice; induced in response to low pH and high temperature
CAGL0L10868g	9837.51	2.5158	0.162842	8.84785e-55	1.016e-52	5.71916		FSF1	Ortholog(s) have role in cellular response to anoxia
CAGL0L05720g	532.706	2.50355	0.155605	2.58354e-59	3.40082e-57	5.6708		YJL132W	Ortholog(s) have membrane localization
CAGL0G05610g	2370.74	2.50342	0.230068	8.84258e-29	3.11918e-27	5.67028		DTD1	Ortholog(s) have D-leucyl-tRNA(Leu) deacylase activity, D-tyrosyl-tRNA(Tyr) deacylase activity and role in D-leucine catabolic process, D-tyrosine catabolic process, tRNA metabolic process
CAGL0A01001g	632.452	2.46541	0.219948	2.94559e-30	1.10398e-28	5.52283		YLR326W	Ortholog of S. cerevisiae : YLR326W, C. albicans SC5314 : C2_00270C_A, C. dubliniensis CD36 : Cd36_15250, C. parapsilosis CDC317 : CPAR2_213510 and C. auris B8441 : B9J08_002871
CAGL0J10846g	22984.3	2.45936	0.179717	1.00681e-43	7.14965e-42	5.49971		PCL5	Ortholog(s) have cyclin-dependent protein serine/threonine kinase regulator activity and role in negative regulation of macroautophagy, regulation of protein stability
CAGL0L00759g	33970.8	2.45545	0.245384	1.0933e-24	2.99519e-23	5.48486	HIS1	HIS1	ATP phosphoribosyltransferase; protein abundance increased in ace2 mutant cells
CAGL0H08393g	15560.7	2.45368	0.165002	3.74124e-51	3.67117e-49	5.47813		BAP2	Ortholog(s) have amino acid transmembrane transporter activity, role in amino acid transport, transmembrane transport and plasma membrane localization
CAGL0H03311g	147.512	2.42123	0.277202	2.13089e-19	4.16682e-18	5.35627		YGL081W	Ortholog of S. cerevisiae : YGL081W and Saccharomyces cerevisiae S288C : YGL081W
CAGL0M00550g	3136.99	2.40878	0.170154	1.44834e-46	1.16667e-44	5.31026		STR2	Ortholog(s) have cystathionine gamma-synthase activity and role in sulfur compound metabolic process, transsulfuration
CAGL0G08624g	13393.2	2.40775	0.165018	2.56485e-49	2.30708e-47	5.30646	QDR2	QDR1	Drug:H+ antiporter of the Major Facilitator Superfamily, confers imidazole drug resistance, involved in quinidine/multidrug efflux; gene is activated by Pdr1p; upregulated in azole-resistant strain
CAGL0K08184g	19508.4	2.40447	0.132838	2.5208e-74	7.16041e-72	5.2944	CCP1	CCP1	Cytochrome C peroxidase
CAGL0K04609g	2602.76	2.36429	0.229666	5.93803e-26	1.76085e-24	5.149	VHT1		Predicted membrane transporter, involved in biotin import; biotin-dependent transcription regulated by Vhr1p; required for colonization of mouse brain and proliferation in macrophages
CAGL0D05082g	50097.3	2.36403	0.201833	9.69213e-33	4.21842e-31	5.14807		UBI4	Protein of unknown function
CAGL0H08261g	2808.71	2.32912	0.128474	1.48106e-74	4.44071e-72	5.02497		JIP4	Ortholog(s) have role in autophagy of mitochondrion
CAGL0K06677g	695.848	2.32575	0.182539	2.81736e-38	1.55156e-36	5.01327	MET8	MET8	Putative bifunctional dehydrogenase and ferrochelatase; gene is upregulated in azole-resistant strain
CAGL0C01243g	21865	2.31987	0.205682	7.33078e-31	2.84635e-29	4.99286		HIS5	Ortholog(s) have histidinol-phosphate transaminase activity and role in histidine biosynthetic process, response to nickel cation
CAGL0J03058g	1710.05	2.31109	0.162528	5.80668e-47	4.74828e-45	4.96258	ICL1	ICL1	Predicted isocitrate lyase that converts isocitrate to glyoxylate and succinate in glyoxalate cycle; required for growth on acetate, ethanol or oleic acid; required for virulence in mouse
CAGL0I09724g	10016.7	2.30715	0.229295	7.93629e-25	2.19652e-23	4.94903			Has domain(s) with predicted transmembrane transporter activity and role in transmembrane transport
CAGL0G06050g	79.6369	2.28052	0.35482	1.00813e-11	9.68127e-11	4.85852			Protein of unknown function
CAGL0F00253g	10271.1	2.28045	0.135982	3.3566e-64	5.84373e-62	4.85829		TRP3	Ortholog(s) have anthranilate synthase activity, indole-3-glycerol-phosphate lyase activity, phosphoribosylanthranilate isomerase activity and role in tryptophan biosynthetic process
CAGL0C01595g	12731.2	2.26529	0.234518	3.26101e-23	8.26276e-22	4.8075		HIS7	Ortholog(s) have glutaminase activity, imidazoleglycerol-phosphate synthase activity and role in histidine biosynthetic process
CAGL0M07634g	433.044	2.26137	0.256757	1.0651e-19	2.14491e-18	4.79445	EFG1	SOK2	Transcription factor involved in control of biofilm formation
CAGL0K06919g	2764.24	2.26058	0.122582	5.26804e-77	1.77698e-74	4.79183	MCX1	MCX1	Putative mitochondrial clpX-like chaperone
CAGL0M09020g	208.967	2.24635	0.286387	3.34719e-16	4.93574e-15	4.74482		SFC1	Ortholog(s) have succinate:fumarate antiporter activity and role in fumarate transport, succinate transport
CAGL0E04774g	4958.71	2.23653	0.277596	5.51935e-17	8.70992e-16	4.71262		YDR222W	Has domain(s) with predicted role in response to oxidative stress
CAGL0A01430g	44988.7	2.23285	0.133741	2.92178e-63	4.77844e-61	4.70063	TRP5	TRP5	Putative tryptophan synthase; protein abundance increased in ace2 mutant cells
CAGL0F09207g	36281.4	2.22315	0.132377	2.50493e-64	4.50637e-62	4.66911	BAT1	BAT2	Ortholog(s) have branched-chain-amino-acid transaminase activity, role in branched-chain amino acid biosynthetic process, branched-chain amino acid catabolic process and mitochondrial matrix localization
CAGL0L09273g	1346.89	2.21416	0.220244	6.99794e-25	1.9468e-23	4.64012		ICL2	Ortholog(s) have methylisocitrate lyase activity, role in propionate catabolic process, 2-methylcitrate cycle and mitochondrial matrix localization
CAGL0G06182g	3731.02	2.21014	0.191885	9.50015e-32	3.82629e-30	4.62719		YHR131C	Ortholog of S. cerevisiae : YHR131C, C. albicans SC5314 : C5_03510C_A, C. dubliniensis CD36 : Cd36_53260, C. parapsilosis CDC317 : CPAR2_101770 and C. auris B8441 : B9J08_004698
CAGL0I04554g	4719.72	2.20947	0.121926	2.74006e-74	7.39406e-72	4.62506	GRX7	GRX7	Putative monothiol glutaredoxin
CAGL0D01892g	12288.6	2.19674	0.186116	3.71644e-33	1.65766e-31	4.58442		AAT2	Ortholog(s) have L-aspartate:2-oxoglutarate aminotransferase activity, ribosomal large subunit binding activity and role in aspartate biosynthetic process, negative regulation of translation in response to oxidative stress
CAGL0M11902g	16727.6	2.19015	0.281655	5.95964e-16	8.64628e-15	4.56354		YOR338W	Ortholog of S. cerevisiae : FUN19 and Saccharomyces cerevisiae S288C : YAL034C
CAGL0J01551r	15.5454	2.18901	0.676086	9.25509e-05	0.000313558	4.55992	tV(AAC)8		tRNA-Val, predicted by tRNAscan-SE; AAC anticodon
CAGL0G05544g	4037.84	2.18357	0.267233	2.48077e-17	4.06951e-16	4.54276		HBT1	Ortholog(s) have role in cell morphogenesis involved in conjugation with cellular fusion and mating projection localization
CAGL0M04059g	1746.61	2.17908	0.123282	5.74921e-71	1.1492e-68	4.52865		PHA2	Ortholog(s) have prephenate dehydratase activity and role in L-phenylalanine biosynthetic process
CAGL0J11484g	3082.32	2.17892	0.189508	1.11154e-31	4.44367e-30	4.52815	DUG3	DUG3	Component of the Dug1p-Dug2p-Dug3p complex involved in glutathione degradation; required for glutathione utilization in C. glabrata when glutathione import is enabled by expression of the S. cerevisiae Opt1p transporter
CAGL0L07766g	564.981	2.17135	0.167746	2.26705e-39	1.32992e-37	4.50444		ATO2	Ortholog(s) have acetate transmembrane transporter activity, ammonium transmembrane transporter activity and role in acetate transport, ammonium transmembrane transport, nitrogen utilization, transmembrane transport
CAGL0C04323g	6422.98	2.16254	0.258659	5.14632e-18	9.16656e-17	4.47703	NTH2	NTH1	Cytosolic neutral trehalase involved in hydrolysis of intracellular trehalose
CAGL0J02882g	37256.9	2.15798	0.180872	7.35413e-34	3.42157e-32	4.46291	HOM3	HOM3	Ortholog(s) have aspartate kinase activity and role in homoserine biosynthetic process, methionine biosynthetic process, threonine biosynthetic process
CAGL0J09240g	24471.6	2.15671	0.221181	2.03492e-23	5.18041e-22	4.45897	LYS21	LYS21	Homocitrate synthase; protein abundance increased in ace2 mutant cells
CAGL0B03883g	3798.75	2.14741	0.162433	5.71026e-41	3.54233e-39	4.43031			Protein of unknown function
CAGL0K12254g	18739.2	2.14364	0.149491	9.68288e-48	8.16539e-46	4.41876		VID24	Ortholog(s) have role in negative regulation of gluconeogenesis, proteasome-mediated ubiquitin-dependent protein catabolic process, protein catabolic process in the vacuole, protein targeting to vacuole
CAGL0K04367g	16127.9	2.13896	0.226283	2.85813e-22	6.82535e-21	4.40446		MUP1	Ortholog(s) have L-methionine secondary active transmembrane transporter activity, role in methionine import across plasma membrane, sulfur amino acid transport and plasma membrane localization
CAGL0I09009g	3370.53	2.13699	0.243012	1.30136e-19	2.60126e-18	4.39844		HIS2	Ortholog(s) have histidinol-phosphatase activity and role in histidine biosynthetic process
CAGL0K07337g	757.703	2.13344	0.218053	1.14894e-23	3.01012e-22	4.38763			Has domain(s) with predicted membrane localization
CAGL0I04246g	18366.9	2.12386	0.249939	1.68759e-18	3.10851e-17	4.35858	SUT1	SUT2	Putative transcription factor involved in sterol uptake; gene is upregulated in azole-resistant strain
CAGL0C02321g	21121.7	2.11498	0.18556	3.75884e-31	1.48076e-29	4.33184	PHM8	SDT1	Ortholog(s) have lysophosphatidic acid phosphatase activity, nucleotidase activity and role in cellular response to phosphate starvation, nucleotide catabolic process, response to carbon starvation, triglyceride homeostasis
CAGL0I02574g	174852	2.09318	0.667004	0.000107833	0.00036058	4.26689		OYE2	Ortholog(s) have NADPH dehydrogenase activity, role in apoptotic process and mitochondrion localization
CAGL0E01837g	14966.7	2.08976	0.18464	9.61588e-31	3.70692e-29	4.25677	YPS9		Putative aspartic protease; predicted GPI-anchor; member of a YPS gene cluster that is required for virulence in mice; expression induced at high temperature
CAGL0J02530g	728.87	2.08749	0.178292	1.01683e-32	4.39027e-31	4.25009			Putative adhesion protein; predicted GPI-anchor; belongs to adhesin cluster VI
CAGL0K01661g	4168.52	2.08391	0.147239	1.65067e-46	1.3101e-44	4.23956		RTK1	Ortholog(s) have cell periphery, cellular bud neck localization
CAGL0L00737g	1672.14	2.0209	0.145984	1.40897e-44	1.05614e-42	4.05836		SYG1	Ortholog(s) have role in signal transduction and plasma membrane localization
CAGL0A03905g	3839.97	2.01974	0.148819	5.48833e-43	3.84682e-41	4.05511	HMX1	HMX1	Ortholog(s) have heme oxygenase (decyclizing) activity, role in heme catabolic process, intracellular iron ion homeostasis, response to oxidative stress and endoplasmic reticulum, membrane, nuclear outer membrane localization
CAGL0K03157g	429.114	2.00185	0.148041	1.07703e-42	7.45224e-41	4.00515	DUR31	DUR3	Putative plasma membrane polyamine transporter
CAGL0I05016g	13948.9	1.99475	0.137266	6.98912e-49	6.18366e-47	3.98548	TRP2	TRP2	Putative anthranilate synthase component I; protein abundance increased in ace2 mutant cells
CAGL0G01122g	2513.49	1.98018	0.160763	6.81046e-36	3.46755e-34	3.94542		YGR035C	Putative protein; gene is upregulated in azole-resistant strain
CAGL0D00154g	637.514	1.97686	0.227795	3.58971e-19	6.94397e-18	3.93635	AQY1		Has domain(s) with predicted channel activity, role in transmembrane transport and membrane localization
CAGL0B03993g	19583.9	1.97112	0.121482	2.60613e-60	3.80144e-58	3.92072		ILV3	Ortholog(s) have dihydroxy-acid dehydratase activity and role in branched-chain amino acid biosynthetic process, isoleucine biosynthetic process, leucine biosynthetic process, valine biosynthetic process
CAGL0M11484g	33969.6	1.96861	0.124806	4.71363e-57	5.65321e-55	3.91392		ARO1	Has domain(s) with predicted 3-dehydroquinate dehydratase activity, 3-dehydroquinate synthase activity, 3-phosphoshikimate 1-carboxyvinyltransferase activity and catalytic activity, more
CAGL0I03300g	2539.51	1.96722	0.125503	2.12663e-56	2.4951e-54	3.91013		BUD16	Ortholog(s) have role in pyridoxal phosphate biosynthetic process and peroxisome localization
CAGL0H01661g	208.651	1.96714	0.217502	1.46376e-20	3.17265e-19	3.90993		SPS22	Ecm33-family protein with a predicted role in cell wall biogenesis and organization; predicted GPI-anchor
CAGL0B02904g	99.4455	1.96015	0.23866	2.21729e-17	3.67078e-16	3.89102	BMT6		Beta mannosyltransferase
CAGL0K02145g	13724	1.9513	0.242929	1.38622e-16	2.13756e-15	3.86723		COM2	Ortholog(s) have DNA-binding transcription factor activity and role in cellular response to sulfur dioxide, regulation of cellular response to stress
CAGL0I08591g	3092.61	1.94917	0.159423	2.14382e-35	1.07131e-33	3.86153		AFR1	Ortholog of S. cerevisiae : YER158C and Saccharomyces cerevisiae S288C : YER158C
CAGL0H09372g	26374.5	1.92843	0.1179	9.07518e-61	1.36052e-58	3.80642		TYS1	Ortholog(s) have sequence-specific mRNA binding, tyrosine-tRNA ligase activity, role in tyrosyl-tRNA aminoacylation and cytoplasm, nucleus localization
CAGL0L05786g	6430.28	1.92348	0.268648	7.59881e-14	9.0933e-13	3.79336		CMR3	Protein of unknown function
CAGL0E01133g	24436.5	1.92094	0.160924	8.68738e-34	4.00733e-32	3.78668	HOM2	HOM2	Ortholog(s) have aspartate-semialdehyde dehydrogenase activity and role in homoserine biosynthetic process, methionine biosynthetic process, threonine biosynthetic process
CAGL0B03839g	711.095	1.91965	0.199167	5.352e-23	1.32499e-21	3.78331	MET3	MET3	Ortholog(s) have sulfate adenylyltransferase (ATP) activity
CAGL0L06138g	5168.69	1.9159	0.120845	1.35762e-57	1.66525e-55	3.7735	TPN1	TPN1	Ortholog(s) have vitamin transmembrane transporter activity, role in vitamin transport and plasma membrane localization
CAGL0M00330g	13205	1.91036	0.105377	6.85473e-74	1.68159e-71	3.75904	HOM6	HOM6	Ortholog(s) have homoserine dehydrogenase activity and role in homoserine biosynthetic process, methionine biosynthetic process, threonine biosynthetic process
CAGL0H09130g	18200.1	1.89243	0.18637	3.04079e-25	8.63743e-24	3.7126		MNN4	Ortholog(s) have enzyme activator activity, role in protein N-linked glycosylation, protein O-linked glycosylation and Golgi apparatus localization
CAGL0H01639g	2027.55	1.89146	0.1421	1.87664e-41	1.22027e-39	3.71012		SPS1	Ortholog(s) have protein serine/threonine kinase activity
CAGL0K04037g	12536.5	1.88254	0.185038	2.53682e-25	7.28255e-24	3.68724	FKS2	GSC2	Putative 1,3-beta-glucan synthase component; functionally redundant with Fks1p; "hot spot" mutations in FKS2 confer resistance to echinocandins
CAGL0I10340g	822.031	1.87608	0.156064	2.70155e-34	1.31354e-32	3.67076	PWP5		Cell wall adhesin; predicted GPI anchor; contains tandem repeats; belongs to adhesin cluster II
CAGL0K12034g	33564.2	1.87236	0.217613	8.5251e-19	1.60874e-17	3.66131	ENA1	ENA1	Na(+)-ATPase with broad substrate specificity; plays a role in sodium detoxification; highly upregulated by increased osmotic pressure or sodium concentration
CAGL0H07469g	547.775	1.86769	0.264712	1.60671e-13	1.86482e-12	3.64947		ICS2	Putative adhesin-like protein; null mutant shows reduced biofilm formation
CAGL0J04158g	8817	1.86737	0.134383	8.05921e-45	6.12613e-43	3.64867	RCN2	RCN2	Regulator of calcineurin; regulated by the calcineurin-Crz1p pathway; acts as a feedback regulator of calcineurin-dependent signaling
CAGL0L08470g	54.5121	1.84089	0.306902	2.02743e-10	1.68081e-09	3.58231
CAGL0I05934g	3056.28	1.83676	0.247405	1.09971e-14	1.41989e-13	3.57208		ROQ1	Ortholog(s) have ubiquitin-protein transferase regulator activity and role in cellular response to water deprivation, stress-induced homeostatically regulated protein degradation pathway
CAGL0K03069g	818.528	1.83015	0.22116	1.27229e-17	2.16611e-16	3.55575		IRC21	Ortholog(s) have role in DNA damage response
CAGL0K10824g	5054.45	1.82493	0.204943	4.87415e-20	1.00404e-18	3.54291		GID11	Ortholog of S. cerevisiae : GID11, C. albicans SC5314 : C7_03280C_A, C. dubliniensis CD36 : Cd36_72930, C. parapsilosis CDC317 : CPAR2_704080 and C. auris B8441 : B9J08_004261
CAGL0M08206g	15749.6	1.81761	0.118767	7.45587e-54	8.3832e-52	3.52497		TOH1	Protein of unknown function
CAGL0E02651g	566.798	1.81518	0.258752	2.19711e-13	2.50693e-12	3.51902		YSP3	Has domain(s) with predicted serine-type endopeptidase activity, serine-type peptidase activity and role in proteolysis
CAGL0G04433g	2981.6	1.81419	0.225149	7.71003e-17	1.20263e-15	3.51662		PRM10	Has domain(s) with predicted transmembrane transporter activity and role in transmembrane transport
CAGL0D01056g	1647.73	1.80806	0.163693	2.32104e-29	8.29581e-28	3.5017		MCH1	Ortholog(s) have fungal-type vacuole membrane localization
CAGL0H03905g	24790.2	1.80626	0.172483	1.17575e-26	3.64686e-25	3.49733		ILV6	Ortholog(s) have acetolactate synthase activity, enzyme regulator activity, role in branched-chain amino acid biosynthetic process and acetolactate synthase complex, mitochondrial nucleoid localization
CAGL0B00902g	32128.2	1.79881	0.221766	5.01108e-17	7.97782e-16	3.47932	HIS4	HIS4	Phosphoribosyl-AMP cyclohydrolase; phosphoribosyl-ATP pyrophosphatase; histidinol dehydrogenase
CAGL0M06347g	6263.22	1.79298	0.161889	1.71937e-29	6.22781e-28	3.4653		YDC1	Ortholog(s) have phytoceramidase activity, sphingosine N-acyltransferase activity, role in ceramide biosynthetic process, ceramide catabolic process and cortical endoplasmic reticulum, endoplasmic reticulum localization
CAGL0E02255g	14053.9	1.79282	0.297089	1.53034e-10	1.28648e-09	3.46491		ZEO1	Ortholog(s) have role in fungal-type cell wall organization and plasma membrane localization
CAGL0M04191g	22306.5	1.78236	0.133354	2.08674e-41	1.34073e-39	3.43988	YPS1	MKC7	Yapsin family aspartic protease; predicted GPI-anchor; regulates pH homeostasis under acid conditions; induced by high temperature; interacts with human Arpc1B to breach the host epithelial barrier during infection
CAGL0K08800g	1273.54	1.77501	0.198929	4.80715e-20	9.9403e-19	3.4224	ADI1	ADI1	Ortholog(s) have acireductone dioxygenase (Ni2+-requiring) activity and role in L-methionine salvage from methylthioadenosine
CAGL0J05984g	9785.57	1.77432	0.208962	1.63533e-18	3.02255e-17	3.42077		AAH1	Ortholog(s) have adenine deaminase activity and role in adenine catabolic process, hypoxanthine salvage, purine-containing compound salvage
CAGL0G00550g	4464.27	1.76929	0.157275	2.58405e-30	9.82121e-29	3.40887		HUA1	Ortholog(s) have cytoplasm localization
CAGL0F07755g	294.115	1.76885	0.163057	2.21707e-28	7.67021e-27	3.40782	CEP3	CEP3	Centromere binding factor 3b; inner kinetochore protein
CAGL0I10384g	69378.3	1.76461	0.299599	3.78585e-10	3.04958e-09	3.39782	TPO3	TPO2	Predicted polyamine transporter of the major facilitator superfamily; required for azole resistance
CAGL0G02717g	2116.66	1.75764	0.196538	3.89856e-20	8.18698e-19	3.38146		SGA1	Ortholog(s) have glucan 1,4-alpha-glucosidase activity, role in glycogen catabolic process and fungal-type vacuole localization
CAGL0H09460g	1335.57	1.75739	0.211806	1.08753e-17	1.86924e-16	3.38086		FAA2	Ortholog(s) have long-chain fatty acid-CoA ligase activity, medium-chain fatty acid-CoA ligase activity, very long-chain fatty acid-CoA ligase activity, role in long-chain fatty acid metabolic process and peroxisome localization
CAGL0H03795g	10648	1.7559	0.237962	1.56702e-14	1.98993e-13	3.37736	LEU2	LEU2	3-isopropylmalate dehydrogenase
CAGL0B00836g	2023.51	1.75539	0.222293	2.93792e-16	4.36802e-15	3.37618		MXR2	Ortholog(s) have peptide-methionine (R)-S-oxide reductase activity, role in cellular response to oxidative stress and mitochondrion localization
CAGL0M02167g	2974.35	1.75441	0.259656	1.40348e-12	1.47941e-11	3.37388		PRM4	Ortholog of S. cerevisiae : PRM4 and Saccharomyces cerevisiae S288C : YPL156C
CAGL0F03641g	2635.69	1.75421	0.220908	1.91267e-16	2.92427e-15	3.37341			Protein of unknown function
CAGL0M03839g	7268.11	1.74989	0.13605	7.87783e-39	4.42882e-37	3.36334		BXI1	Ortholog(s) have role in apoptotic process, calcium-mediated signaling, endoplasmic reticulum unfolded protein response and endoplasmic reticulum, fungal-type vacuole, mitochondrion localization
CAGL0J07590g	2486.86	1.74822	0.185703	4.97854e-22	1.17847e-20	3.35943		NAR1	Ortholog(s) have role in iron-sulfur cluster assembly and cytosol, membrane localization
CAGL0C04763g	1660.32	1.74669	0.115582	1.13463e-52	1.17762e-50	3.35589			Has domain(s) with predicted membrane localization
CAGL0H08580g	1665.17	1.74228	0.186786	1.15024e-21	2.6643e-20	3.34564		TAH18	Has domain(s) with predicted FMN binding, oxidoreductase activity
CAGL0G04103g	2025.79	1.73456	0.144596	4.02689e-34	1.88984e-32	3.32779		APL1	Ortholog(s) have AP-2 adaptor complex, endocytic vesicle localization
CAGL0C01325g	11313.6	1.72274	0.159048	2.63214e-28	9.04819e-27	3.30062		COX5A	Ortholog(s) have cytochrome-c oxidase activity, nitrite reductase (NO-forming) activity, role in mitochondrial electron transport, cytochrome c to oxygen and mitochondrial respiratory chain complex IV localization
CAGL0A03806g	32.6139	1.72031	0.399854	1.76537e-06	8.23485e-06	3.29507		MUM3	Ortholog(s) have role in ascospore wall assembly
CAGL0D01265g	8150.44	1.71932	0.847853	0.00251412	0.0063228	3.29281	MT-I		Copper-binding metallothionein, involved in sequestration of metal ions; inducible by copper and silver; gene used for molecular typing of C. glabrata strain isolates
CAGL0G01947g	2513.13	1.71593	0.242215	1.44429e-13	1.68355e-12	3.28509		DRE2	Ortholog(s) have 2 iron, 2 sulfur cluster binding, 4 iron, 4 sulfur cluster binding, electron transfer activity
CAGL0L10538g	3483.26	1.71103	0.13727	1.26008e-36	6.53909e-35	3.27393		PAN5	Has domain(s) with predicted 2-dehydropantoate 2-reductase activity, oxidoreductase activity and role in pantothenate biosynthetic process
CAGL0G00286g	36618.2	1.71043	0.149126	2.0605e-31	8.17685e-30	3.27258	GAS1	GAS1	Glycoside hydrolase of the Gas/Phr family, involved in cell wall maintenance; confers resistance to azole drugs; predicted GPI-anchor
CAGL0M11682g	7248.39	1.7087	0.539221	0.000132665	0.000436581	3.26867		YLR108C	Has domain(s) with predicted role in protein homooligomerization
CAGL0B03773g	9773.46	1.70569	0.113134	1.92119e-52	1.92012e-50	3.26185		HIP1	Has domain(s) with predicted role in amino acid transport, transmembrane transport and membrane localization
CAGL0B04235g	112.407	1.70141	0.2206	1.40779e-15	1.94678e-14	3.25218	SCP120		Protein with a predicted role in maintenance of ploidy
CAGL0L09537g	563.927	1.69971	0.2656	1.64406e-11	1.53512e-10	3.24836			Has domain(s) with predicted FMN binding, oxidoreductase activity
CAGL0A02574g	15069.4	1.69875	0.219895	1.15021e-15	1.60406e-14	3.2462		TRP4	Ortholog(s) have anthranilate phosphoribosyltransferase activity and role in tryptophan biosynthetic process
CAGL0K04169g	2889.56	1.6843	0.101837	1.88867e-62	2.99799e-60	3.21385	KSS1	KSS1	Putative MAP kinase; expression induced during invasive infection; appears to have partially overlapping function with FUS3 in regulating iron ion transport, cell adhesion, biofilm formation, and cell wall organization
CAGL0G08019g	1621.19	1.68142	0.129633	1.98817e-39	1.17914e-37	3.20742		ILT1	Ortholog(s) have plasma membrane localization
CAGL0A03102g	2159.14	1.67806	0.209316	1.16175e-16	1.79655e-15	3.19997	ARO10	ARO10	Ortholog(s) have carboxy-lyase activity, phenylpyruvate decarboxylase activity
CAGL0G07623g	30820.7	1.67344	0.246223	1.14768e-12	1.2217e-11	3.18974		APE3	Ortholog(s) have aminopeptidase activity, role in protein catabolic process in the vacuole and fungal-type vacuole localization
CAGL0J00649g	8682.97	1.66868	0.102875	6.20225e-60	8.80883e-58	3.17924		THR1	Ortholog(s) have homoserine kinase activity and role in homoserine metabolic process, threonine biosynthetic process
CAGL0F05137g	532.641	1.66456	0.186337	4.64182e-20	9.63534e-19	3.17017		PRY2	Ortholog(s) have sterol binding activity, role in fatty acid transport, sterol transport and extracellular region localization
CAGL0K10890g	1194.95	1.66359	0.163527	2.94394e-25	8.40658e-24	3.16803			Has domain(s) with predicted FMN binding, oxidoreductase activity
CAGL0K12232g	1686.31	1.65166	0.128235	6.83349e-39	3.88214e-37	3.14195		ARO7	Has domain(s) with predicted chorismate mutase activity and role in aromatic amino acid family biosynthetic process, chorismate metabolic process
CAGL0J11176g	3303.38	1.65157	0.173597	2.08753e-22	5.02965e-21	3.14176		YDL211C	Putative adhesin-like protein
CAGL0E05566g	14781	1.64441	0.262935	4.32328e-11	3.89528e-10	3.12619		TYE7	Ortholog(s) have DNA-binding transcription factor activity, role in positive regulation of glycolytic process, transcription elongation by RNA polymerase II and chromatin localization
CAGL0F07029g	7431.91	1.64161	0.236063	4.40848e-13	4.85563e-12	3.12013	MET13	MET13	Ortholog(s) have methylenetetrahydrofolate reductase (NAD(P)H) activity and role in methionine biosynthetic process
CAGL0M01694g	1326.38	1.63695	0.152177	6.32696e-28	2.12091e-26	3.11008			Ortholog(s) have formate-tetrahydrofolate ligase activity, methenyltetrahydrofolate cyclohydrolase activity, methylenetetrahydrofolate dehydrogenase (NADP+) activity
CAGL0G04455g	224.318	1.63126	0.189655	9.58387e-19	1.80224e-17	3.09783		IME2	Ortholog(s) have protein kinase activity, role in negative regulation of DNA replication origin binding, regulation of meiotic nuclear division and nucleus localization
CAGL0C01551g	11492.9	1.63082	0.144913	2.63775e-30	9.9552e-29	3.09688		TOS8	Ortholog(s) have RNA polymerase II cis-regulatory region sequence-specific DNA binding, RNA polymerase II-specific DNA-binding transcription factor binding activity and role in negative regulation of transcription by RNA polymerase II
CAGL0K10978g	4203.78	1.62785	0.158067	8.14952e-26	2.36468e-24	3.09052		LYS4	Ortholog(s) have role in lysine biosynthetic process, lysine biosynthetic process via aminoadipic acid and mitochondrion localization
CAGL0K05995g	19561.1	1.62774	0.115105	2.82282e-46	2.20793e-44	3.09029		LCB4	Putative sphingoid long-chain base kinase; gene is upregulated in azole-resistant strain
CAGL0G02871g	188.331	1.62731	0.241255	1.68223e-12	1.74933e-11	3.08935			Protein of unknown function
CAGL0I01342g	51052.7	1.62204	0.153357	5.07803e-27	1.63825e-25	3.07809		GLY1	Has domain(s) with predicted lyase activity and role in amino acid metabolic process
CAGL0K10736g	7318.45	1.61321	0.152223	3.57929e-27	1.18512e-25	3.05932	CYB2	CYB2	Ortholog(s) have L-lactate dehydrogenase (cytochrome) activity, role in lactate metabolic process and mitochondrial intermembrane space, mitochondrion localization
CAGL0J02508g	1110.4	1.61121	0.197836	4.33484e-17	6.98363e-16	3.05509	AWP1		Adhesin-like protein; identified in cell wall extracts by mass spectrometry; belongs to adhesin cluster VI; predicted GPI anchor
CAGL0K03443g	4042.38	1.60962	0.161089	1.938e-24	5.25597e-23	3.05171	YKU80	YKU80	Putative component of the telomeric Ku complex, involved in maintenance of telomere length and nonhomologous end joining (NHEJ) DNA repair; required for silencing at MTL3
CAGL0G01254g	12669.6	1.60749	0.187428	1.13041e-18	2.111e-17	3.04721	ARO8	ARO8	Putative aromatic aminotransferase I
CAGL0H03971g	544.278	1.60553	0.211755	3.8364e-15	5.16335e-14	3.04308	YCP4		Ortholog(s) have cytoplasm, eisosome localization
CAGL0M06963g	815.958	1.60446	0.190443	4.29543e-18	7.77933e-17	3.04082	SOL2	SOL1	Ortholog(s) have role in tRNA export from nucleus and cytosol localization
CAGL0F04279g	4862.05	1.60378	0.170666	6.56639e-22	1.54082e-20	3.03939	RIB1	RIB1	GTP cyclohydrolase II, involved in in riboflavin biosynthetic process; present in two copies in the genome
CAGL0L12584g	4252.38	1.60235	0.155463	7.68424e-26	2.24172e-24	3.03638		YPL039W	Ortholog of S. cerevisiae : YPL039W and Saccharomyces cerevisiae S288C : YPL039W
CAGL0C02233g	3152.35	1.60142	0.180778	9.44394e-20	1.91613e-18	3.03443		MXR1	Ortholog(s) have L-methionine-(S)-S-oxide reductase activity, peptide-methionine (S)-S-oxide reductase activity, role in L-methionine salvage from methionine sulphoxide, cellular response to oxidative stress and cytoplasm localization
CAGL0K07788g	4824.06	1.59713	0.131784	9.9597e-35	4.88659e-33	3.0254		LYS2	Ortholog(s) have L-aminoadipate-semialdehyde dehydrogenase activity and role in lysine biosynthetic process, lysine biosynthetic process via aminoadipic acid
CAGL0J04004g	1884.98	1.59562	0.162574	1.13933e-23	2.99949e-22	3.02224		MCP1	Ortholog(s) have role in lipid homeostasis, mitochondrion organization and mitochondrial membrane, mitochondrial outer membrane localization
CAGL0A00363g	18868	1.59355	0.203523	4.56185e-16	6.67217e-15	3.01791		LEU1	Ortholog(s) have 3-isopropylmalate dehydratase activity, role in leucine biosynthetic process and cytosol localization
CAGL0L02035g	7458.68	1.58808	0.126002	2.88104e-37	1.5706e-35	3.0065		MAE1	Ortholog(s) have malate dehydrogenase (decarboxylating) (NAD+) activity, malic enzyme activity, role in amino acid metabolic process, malate metabolic process, pyruvate metabolic process and mitochondrion localization
CAGL0I08745g	3068.1	1.58406	0.194464	4.40309e-17	7.07246e-16	2.99812		PSD2	Ortholog(s) have phosphatidylserine decarboxylase activity, role in phosphatidylcholine biosynthetic process and endosome localization
CAGL0C03289g	11822.9	1.58318	0.213918	1.34701e-14	1.71863e-13	2.9963	YBT1	YBT1	Putative ABC transporter involved in bile acid transport; gene is upregulated in azole-resistant strain
CAGL0L07810g	7316.77	1.58236	0.129345	1.45502e-35	7.33899e-34	2.99459		SAT4	Ortholog(s) have role in intracellular potassium ion homeostasis
CAGL0J10494g	457.654	1.57467	0.303413	2.32269e-08	1.48e-07	2.97867		APT1	Has domain(s) with predicted adenine phosphoribosyltransferase activity, role in adenine salvage and cytoplasm localization
CAGL0K08272g	7706.15	1.57317	0.137992	5.04103e-31	1.97148e-29	2.97558		YSR3	Ortholog(s) have sphingosine-1-phosphate phosphatase activity, role in phospholipid dephosphorylation, sphingolipid biosynthetic process and endoplasmic reticulum localization
CAGL0K07183g	414.637	1.57156	0.248413	2.91649e-11	2.67692e-10	2.97227			Protein of unknown function
CAGL0G05313g	9050.24	1.56897	0.125854	1.43829e-36	7.39283e-35	2.96692	IPT1	IPT1	Putative target of the transcriptional regulator?PDR1;?overexpression causes increased micafungin resistance in the BG2 strain
CAGL0K11616g	10961.7	1.56406	0.182234	1.00567e-18	1.88459e-17	2.95684		OAC1	Putative mitochondrial inner membrane transporter; gene is upregulated in azole-resistant strain
CAGL0B00594g	20597.5	1.55484	0.144296	5.54692e-28	1.88281e-26	2.93802		YDR524C-B	Predicted GPI-linked protein
CAGL0E06644g	3130.29	1.55127	0.198216	5.98582e-16	8.66098e-15	2.93075	EPA1		Sub-telomerically encoded adhesin with a role in cell adhesion; GPI-anchored cell wall protein; N-terminal ligand binding domain binds to ligands containing a terminal galactose residue; appears immunostimulatory in macrophages
CAGL0M12925g	876.94	1.55057	0.199232	8.49809e-16	1.21334e-14	2.92933			Putative 2-deoxyglucose-6-phosphate phosphatase; gene is downregulated in azole-resistant strain
CAGL0E04312g	16159.3	1.54775	0.178948	6.44819e-19	1.22538e-17	2.9236		STP2	Ortholog(s) have DNA-binding transcription activator activity, RNA polymerase II-specific, RNA polymerase II cis-regulatory region sequence-specific DNA binding activity and role in positive regulation of transcription by RNA polymerase II
CAGL0F00935g	867.187	1.54424	0.131386	9.6024e-33	4.21335e-31	2.91651	PEX15	PEX15	Ortholog(s) have protein-membrane adaptor activity, role in protein import into peroxisome matrix, receptor recycling and peroxisomal membrane localization
CAGL0J04202g	14323.7	1.54328	0.227858	1.4124e-12	1.48591e-11	2.91457	HSP12	HSP12	Heat shock protein; gene is upregulated in azole-resistant strain; expression upregulated in biofilm vs planktonic cell culture
CAGL0L07898g	309.203	1.54279	0.165644	1.527e-21	3.52189e-20	2.91357		MAK32	Ortholog of S. cerevisiae : MAK32, C. albicans SC5314 : C1_01770W_A/MAK32, C. dubliniensis CD36 : Cd36_01610, C. parapsilosis CDC317 : CPAR2_108870 and C. auris B8441 : B9J08_004663
CAGL0A02321g	6595.05	1.54216	0.1663	2.28806e-21	5.18852e-20	2.9123	HXT3	HXT5	Ortholog(s) have fructose transmembrane transporter activity, glucose transmembrane transporter activity, mannose transmembrane transporter activity and role in glucose transmembrane transport, hexose transmembrane transport
CAGL0C01705g	14236.7	1.53948	0.219759	3.21276e-13	3.56776e-12	2.90689	GPX2	GPX2	Putative glutathione peroxidase
CAGL0I03476g	3181.7	1.53928	0.168867	9.64141e-21	2.11523e-19	2.90649		DHH1	Ortholog(s) have ATPase, chromatin binding, mRNA binding activity
CAGL0L08052g	1897.01	1.53749	0.115902	4.6045e-41	2.88959e-39	2.90289		FEN2	Ortholog(s) have pantothenate transmembrane transporter activity, role in endocytosis, pantothenate import across plasma membrane, pantothenate transmembrane transport and plasma membrane localization
CAGL0G03531g	588.674	1.53642	0.285318	8.31666e-09	5.63882e-08	2.90074		SPR6	Ortholog of S. cerevisiae : SPR6 and Saccharomyces cerevisiae S288C : YER115C
CAGL0M08426g	1638.28	1.5361	0.156685	1.32658e-23	3.45873e-22	2.90009		YJL163C	Putative protein; contains an ARS in its promoter; gene is upregulated in azole-resistant strain
CAGL0H06853g	11832	1.5357	0.207604	1.21407e-14	1.55637e-13	2.89929	ADH6		Putative NADP-dependent alcohol dehydrogenase VI; protein abundance increased in ace2 mutant cells
CAGL0J06336g	860.61	1.53103	0.148323	7.04937e-26	2.06769e-24	2.88992		PCL2	Ortholog(s) have cyclin-dependent protein serine/threonine kinase regulator activity and role in regulation of establishment or maintenance of cell polarity, regulation of transcription by RNA polymerase II
CAGL0H03201g	806.009	1.52655	0.144409	5.0996e-27	1.63825e-25	2.88096		LCL3	Ortholog of S. cerevisiae : LCL3, C. albicans SC5314 : C1_13770C_A, C. dubliniensis CD36 : Cd36_12760, C. parapsilosis CDC317 : CPAR2_201640 and C. auris B8441 : B9J08_002513
CAGL0E05434g	2350.79	1.52448	0.175202	4.22934e-19	8.12304e-18	2.87684		TEA1	Ortholog(s) have DNA binding activity, role in transcription elongation by RNA polymerase II and cell cortex of cell tip localization
CAGL0D05852g	2094.05	1.52416	0.117556	2.45034e-39	1.42199e-37	2.87619		YLR001C	Ortholog(s) have role in macroautophagy and fungal-type vacuole membrane localization
CAGL0K04257g	512.48	1.5219	0.164145	2.3438e-21	5.29268e-20	2.87169	RME1	RME1	Ortholog(s) have DNA-binding transcription factor activity, RNA polymerase II-specific, RNA polymerase II cis-regulatory region sequence-specific DNA binding activity
CAGL0L11000g	1624.14	1.51994	0.121424	8.48646e-37	4.44674e-35	2.86779		HEM4	Ortholog(s) have uroporphyrinogen-III synthase activity and role in heme biosynthetic process
CAGL0K08536g	2815.69	1.51594	0.211859	1.01379e-13	1.19988e-12	2.85984	APE1	APE1	Vacuolar aminopeptidase I
CAGL0I02530g	2041.83	1.51556	0.22395	1.57888e-12	1.6514e-11	2.85909		FMO1	Ortholog(s) have FAD binding, N,N-dimethylaniline monooxygenase activity, role in protein folding and endoplasmic reticulum membrane localization
CAGL0K06787g	10671.3	1.51245	0.140393	5.61677e-28	1.89461e-26	2.85293	PYC2	PYC1	Ortholog(s) have pyruvate carboxylase activity, role in gluconeogenesis and cytosol localization
CAGL0K09328g	14398.1	1.51003	0.111799	3.97678e-42	2.7168e-40	2.84815	THR4	THR4	Threonine synthase
CAGL0H08415g	372.912	1.50604	0.230969	8.71985e-12	8.44902e-11	2.8403		RPC11	Ortholog(s) have role in tRNA 3'-end processing, termination of RNA polymerase III transcription and RNA polymerase III complex localization
CAGL0I06050g	1164.44	1.50347	0.126455	1.72984e-33	7.84534e-32	2.83524	INO1	INO1	Putative inositol 1-phosphate synthase; regulated by the transcriptional activators Ino2p and Ino4p; protein differentially expressed in azole resistant strain
CAGL0M12320g	7148.71	1.50261	0.142654	7.81262e-27	2.43727e-25	2.83356	FLC2	FLC2	Putative transmembrane protein of the ER; ortholog(s) have FAD transmembrane transporter activity; expression is regulated by calcineurin and CRZ1
CAGL0K08162g	1352.3	1.50073	0.205556	3.57975e-14	4.43117e-13	2.82986		GPT2	Ortholog(s) have glycerol-3-phosphate O-acyltransferase activity, glycerone-phosphate O-acyltransferase activity and role in phospholipid biosynthetic process, regulation of triglyceride metabolic process
CAGL0H06831g	845.516	1.49846	0.166413	2.75883e-20	5.86197e-19	2.82541			Has domain(s) with predicted oxidoreductase activity and role in cellular response to oxidative stress
CAGL0K05063r	572.539	1.49712	0.249496	2.39926e-10	1.9709e-09	2.82278			U1 snRNA
CAGL0I06116g	239.029	1.49121	0.200248	1.23188e-14	1.57547e-13	2.81124		SSY5	Ortholog(s) have serine-type endopeptidase activity, role in protein autoprocessing, protein processing, response to amino acid and plasma membrane localization
CAGL0K05665g	5820.85	1.49063	0.257584	8.79556e-10	6.7717e-09	2.81012			Has domain(s) with predicted pyridoxal phosphate binding activity and role in transsulfuration
CAGL0J11836g	1327.05	1.48581	0.22382	3.93555e-12	3.92609e-11	2.80074		CAT2	Ortholog(s) have carnitine O-acetyltransferase activity, role in carnitine metabolic process and mitochondrion, peroxisome localization
CAGL0B02882g	103.219	1.48052	0.252103	5.45918e-10	4.31379e-09	2.7905	BMT2		Beta mannosyltransferase; transmembrane domain protein similar to C. albicans WRY family; gene is downregulated in azole-resistant strain
CAGL0I10648g	68231.5	1.48008	0.147017	1.03265e-24	2.84347e-23	2.78965	ASN2	ASN2	Putative asparagine synthetase; protein abundance increased in ace2 mutant cells
CAGL0H05203g	848.086	1.47744	0.23572	4.54902e-11	4.08503e-10	2.78455		RGL1	Ortholog(s) have role in protein localization to bud neck
CAGL0L09361g	52.7571	1.47298	0.358363	4.68535e-06	2.04091e-05	2.77595			Protein of unknown function
CAGL0E05544r	11.0554	1.46931	0.701219	0.00325368	0.00790641	2.7689	tM(CAU)2		tRNA-Met, predicted by tRNAscan-SE; CAU anticodon
CAGL0J11396g	80.5763	1.46852	0.291701	6.08899e-08	3.58367e-07	2.76737		SWT21	Ortholog(s) have role in mRNA splicing, via spliceosome, negative regulation of MAPK cascade and heterotrimeric G-protein complex, nucleus localization
CAGL0G08844g	7619.97	1.46836	0.270301	6.88614e-09	4.73136e-08	2.76706			Has domain(s) with predicted DNA binding, DNA-binding transcription factor activity, RNA polymerase II-specific, zinc ion binding activity and role in DNA-templated transcription, regulation of DNA-templated transcription
CAGL0M11660g	12475.1	1.46727	0.194454	5.97278e-15	7.86222e-14	2.76498			Protein of unknown function
CAGL0B02651g	8.11093	1.46665	0.871848	0.0070503	0.0157168	2.76379		MET31	Ortholog(s) have DNA-binding transcription factor activity, RNA polymerase II-specific, RNA polymerase II-specific DNA-binding transcription factor binding, cis-regulatory region sequence-specific DNA binding activity
CAGL0C01837g	743.759	1.46574	0.143977	3.26587e-25	9.22823e-24	2.76204	RER1		Has domain(s) with predicted membrane localization
CAGL0G06446g	24.6567	1.4642	0.425971	6.82858e-05	0.000239	2.75911			Protein of unknown function
CAGL0E05016g	14216.7	1.46161	0.149533	2.02549e-23	5.18041e-22	2.75415		ARO2	Ortholog(s) have chorismate synthase activity, riboflavin reductase (NADPH) activity, role in aromatic amino acid family biosynthetic process and cytoplasm localization
CAGL0G02563g	548.826	1.45976	0.201372	5.37351e-14	6.53172e-13	2.75063			Has domain(s) with predicted cysteine-type deubiquitinase activity and role in protein deubiquitination
CAGL0J07502g	2814.71	1.45565	0.265021	5.27099e-09	3.70411e-08	2.7428		YNL234W	Putative protein similar to globins with a heme-binding domain; gene is upregulated in azole-resistant strain
CAGL0I10626g	3510.36	1.45125	0.172872	6.17639e-18	1.09651e-16	2.73445		VSB1	Ortholog(s) have arginine binding activity, role in basic amino acid transmembrane import into vacuole and fungal-type vacuole membrane localization
CAGL0K00847g	5624.08	1.45055	0.176596	2.87329e-17	4.68493e-16	2.73313	CIR1	CIR1	Has domain(s) with predicted electron transfer activity
CAGL0M07612g	6933.89	1.44993	0.185652	7.44284e-16	1.06832e-14	2.73194		FMS1	Ortholog(s) have polyamine oxidase activity and role in pantothenate biosynthetic process, spermine catabolic process
CAGL0J01375g	1142.18	1.44737	0.187498	1.54389e-15	2.12561e-14	2.72711		VBA1	Ortholog(s) have L-asparagine transmembrane transporter activity, L-isoleucine transmembrane transporter activity, L-lysine transmembrane transporter activity, basic amino acid transmembrane transporter activity
CAGL0L04378g	544.917	1.44307	0.238395	1.81195e-10	1.50912e-09	2.71899		PNS1	Has domain(s) with predicted transmembrane transporter activity and role in transmembrane transport
CAGL0A02189g	16886.2	1.44141	0.122353	7.4254e-33	3.28483e-31	2.71587		YDR341C	Ortholog(s) have role in mitochondrial translation and mitochondrion localization
CAGL0M04125g	2706.79	1.43811	0.137912	2.54753e-26	7.64818e-25	2.70966		YNL320W	Ortholog of S. cerevisiae : YNL320W, C. albicans SC5314 : CR_10500C_A, C. dubliniensis CD36 : Cd36_35340, C. parapsilosis CDC317 : CPAR2_200350 and C. auris B8441 : B9J08_001244
CAGL0H10626g	3198.22	1.43672	0.141516	3.96439e-25	1.11437e-23	2.70705	AWP13		Predicted cell wall adhesin with a role in adhesion; belongs to adhesin cluster III; predicted GPI anchor; contains tandem repeats
CAGL0D02618g	2223.01	1.43598	0.197069	4.18073e-14	5.10485e-13	2.70566	PEX11	PEX11	Ortholog(s) have role in fatty acid oxidation, peroxisome fission and endoplasmic reticulum, peroxisomal importomer complex, peroxisomal membrane localization
CAGL0C02541g	17400.6	1.43255	0.179885	2.23473e-16	3.35957e-15	2.69923		BDF2	Ortholog(s) have TFIID-class transcription factor complex binding, chromatin binding, core promoter sequence-specific DNA binding, lysine-acetylated histone binding activity
CAGL0I01408g	6791.64	1.43077	0.16286	2.24744e-19	4.37885e-18	2.69591	CYC1	CYC7	Putative cytochrome c, isoform 1; expression appears to be regulated by HAP1B
CAGL0I00396g	51.2937	1.43057	0.309449	4.94474e-07	2.54159e-06	2.69554			Protein of unknown function
CAGL0J01870g	7448.25	1.42893	0.14708	3.56411e-23	8.98855e-22	2.69246			Putative Ca2+ ATPase
CAGL0L00869g	933.907	1.42662	0.159523	4.51981e-20	9.41831e-19	2.68815		PKP1	Ortholog(s) have protein kinase activity, pyruvate dehydrogenase (acetyl-transferring) kinase activity, role in protein-containing complex assembly, regulation of mitophagy and mitochondrion localization
CAGL0I00748g	25488	1.41955	0.19765	8.88908e-14	1.06138e-12	2.67503		NDE2	Ortholog(s) have NADH dehydrogenase activity, role in NADH oxidation, glycolytic fermentation to ethanol, regulation of apoptotic process and mitochondrial membrane, mitochondrion localization
CAGL0I09284g	2791.69	1.41552	0.182618	1.25438e-15	1.74033e-14	2.66756	SHM1	SHM1	Ortholog(s) have glycine hydroxymethyltransferase activity, role in one-carbon metabolic process and mitochondrion localization
CAGL0B02211g	1552.44	1.41544	0.135494	2.15296e-26	6.52783e-25	2.66742	CCH1	CCH1	Putative calcium transporter; subunit of a plasma membrane gated channel involved in Ca2+ uptake; N-glycosylated integral membrane protein; required for viability upon prolonged fluconazole stress
CAGL0D00990g	893.699	1.40996	0.200141	2.46208e-13	2.79156e-12	2.65729		YDL057W	Ortholog of S. cerevisiae : YDL057W, C. albicans SC5314 : C5_00750C_A, C. dubliniensis CD36 : Cd36_50730, C. parapsilosis CDC317 : CPAR2_501760 and C. auris B8441 : B9J08_002336
CAGL0G00858g	2648.51	1.40954	0.1414	2.81329e-24	7.5539e-23	2.65653		MTL1	Ortholog(s) have transmembrane signaling receptor activity, role in IRE1-mediated unfolded protein response, fungal-type cell wall organization, pexophagy, response to acidic pH, response to osmotic stress and plasma membrane localization
CAGL0F01243g	9301.76	1.40918	0.131674	1.43086e-27	4.7669e-26	2.65586		MDM38	Ortholog(s) have mitochondrial ribosome binding activity
CAGL0L09229g	4162.02	1.40556	0.171802	3.86922e-17	6.27093e-16	2.64921		AIM45	Ortholog(s) have mitochondrion localization
CAGL0I04510g	2640.01	1.40243	0.142013	7.26891e-24	1.93253e-22	2.64346		YDL012C	Ortholog(s) have cellular bud membrane, mating projection membrane, plasma membrane localization
CAGL0M00374g	2706.76	1.39852	0.148809	7.89886e-22	1.84546e-20	2.6363		MET5	Ortholog(s) have sulfite reductase (NADPH) activity, role in sulfate assimilation, sulfur amino acid biosynthetic process and sulfite reductase complex (NADPH) localization
CAGL0B02755g	1176.72	1.39734	0.154879	2.56631e-20	5.49617e-19	2.63416			Ortholog of S. cerevisiae : YLR361C-A and Saccharomyces cerevisiae S288C : YLR361C-A
CAGL0M01716g	3106.62	1.39386	0.131865	5.88915e-27	1.8587e-25	2.62781	TEC1		Transcription factor involved in control of biofilm formation
CAGL0M08558g	23.7103	1.39181	0.475403	0.000387184	0.00116479	2.62409			Protein of unknown function
CAGL0D00770g	10759.6	1.38936	0.177159	6.203e-16	8.95123e-15	2.61962	IDP1	IDP1	Ortholog(s) have isocitrate dehydrogenase (NADP+) activity, role in glutamate biosynthetic process and mitochondrial nucleoid, mitochondrion localization
CAGL0M02629g	5231.74	1.38845	0.149163	1.85342e-21	4.22064e-20	2.61798		ISU1	Ortholog(s) have 2 iron, 2 sulfur cluster binding, ATPase activator activity, ferrous iron binding, iron ion binding, iron-sulfur cluster binding, iron-sulfur cluster carrier activity, zinc ion binding activity
CAGL0L02079g	1454.33	1.388	0.15694	1.29422e-19	2.59662e-18	2.61715		CTP1	Ortholog(s) have tricarboxylate secondary active transmembrane transporter activity and role in mitochondrial citrate transmembrane transport, transmembrane transport
CAGL0H00704g	16246.6	1.3879	0.167095	1.40255e-17	2.38037e-16	2.61698		ATG41	Ortholog(s) have role in autophagosome assembly, autophagy of mitochondrion, cytoplasm to vacuole transport by the Cvt pathway, macroautophagy
CAGL0L02827g	2964.98	1.38446	0.126963	1.63836e-28	5.74171e-27	2.61074		PTP2	Ortholog(s) have protein tyrosine phosphatase activity
CAGL0F05929g	371.252	1.38138	0.162385	2.57218e-18	4.68988e-17	2.60517		RCH1	Ortholog(s) have role in negative regulation of cytosolic calcium ion concentration and cellular bud neck, plasma membrane localization
CAGL0J00363g	2736.87	1.37989	0.253152	6.74923e-09	4.65206e-08	2.60248		YHK8	Putative protein of major facilitator superfamily; gene is downregulated in azole-resistant strain
CAGL0K09218g	1486.37	1.37811	0.155905	1.37536e-19	2.71898e-18	2.59928		TVS1	Ortholog of S. cerevisiae : TVS1, C. albicans SC5314 : C1_10360C_A, C. dubliniensis CD36 : Cd36_09760, C. parapsilosis CDC317 : CPAR2_207300 and C. auris B8441 : B9J08_000821
CAGL0I01100g	26878.3	1.36226	0.228932	4.35219e-10	3.49535e-09	2.57088	GCY1	YPR1	Ortholog(s) have alditol:NADP+ 1-oxidoreductase activity, aldo-keto reductase (NADP) activity, glycerol dehydrogenase [NAD(P)+] activity, mRNA binding, oxidoreductase activity
CAGL0J07920g	2029.2	1.35561	0.178962	5.94575e-15	7.84577e-14	2.55906		FOL1	Ortholog(s) have 2-amino-4-hydroxy-6-hydroxymethyldihydropteridine diphosphokinase activity, dihydroneopterin aldolase activity, dihydropteroate synthase activity and role in tetrahydrofolate biosynthetic process
CAGL0L09295g	87.0411	1.35506	0.287264	3.34678e-07	1.76737e-06	2.55808	REC8	REC8	Ortholog(s) have chromatin binding activity
CAGL0E06600g	3544.17	1.35217	0.122318	3.13189e-29	1.11203e-27	2.55297			Putative adhesin-like protein; belongs to adhesin cluster V
CAGL0K08624g	5322.71	1.35152	0.225579	2.77725e-10	2.26076e-09	2.5518	HAP4	HAP4	Component of CCAAT-binding factor complex that functions as transcription factor; regulates expression of respiratory genes and genes involved in iron homeostasis
CAGL0I04700r	54.5864	1.35117	0.335099	7.34009e-06	3.08044e-05	2.55119	TLC1		Telomerase RNA
CAGL0K02365g	1338.14	1.34635	0.127211	5.46036e-27	1.74376e-25	2.54268		AGC1	Ortholog(s) have L-aspartate transmembrane transporter activity, L-glutamate transmembrane transporter activity, antiporter activity, uniporter activity
CAGL0J02706g	23.9221	1.34584	0.55314	0.00160517	0.00420947	2.54177		MEI4	Ortholog(s) have role in meiotic DNA double-strand break formation and condensed nuclear chromosome localization
CAGL0L02321g	1348.81	1.34486	0.137048	1.44211e-23	3.74185e-22	2.54005		MET14	Ortholog(s) have adenylylsulfate kinase activity and role in sulfate assimilation, phosphoadenylyl sulfate reduction by phosphoadenylyl-sulfate reductase (thioredoxin), sulfur amino acid metabolic process
CAGL0L02607g	312.982	1.3448	0.242509	4.11088e-09	2.92311e-08	2.53995		SMN1	Has domain(s) with predicted hydrolase activity and role in nucleotide catabolic process
CAGL0I07249g	1184.77	1.34282	0.276205	1.5938e-07	8.78622e-07	2.53647		BAG7	Putative GTPase-activating protein involved in cell wall and cytoskeleton homeostasis; gene is upregulated in azole-resistant strain; may be transcriptionally regulated by Haa1; null mutant shows reduced virulence in an insect model
CAGL0G01903g	1763.27	1.34174	0.149234	3.6587e-20	7.71329e-19	2.53457	MET1	MET1	Ortholog(s) have uroporphyrin-III C-methyltransferase activity and role in siroheme biosynthetic process
CAGL0H03465g	178.643	1.34169	0.200043	3.00462e-12	3.01973e-11	2.53449			Protein of unknown function
CAGL0C03443g	4717.27	1.34163	0.165103	6.56551e-17	1.03006e-15	2.53437	LYS9	LYS9	Putative saccharopine dehydrogenase
CAGL0G05566g	1412.87	1.34045	0.174694	2.46648e-15	3.33624e-14	2.5323		FMP45	Ortholog(s) have role in ascospore formation, fungal-type cell wall organization and cell cortex localization
CAGL0M13189g	11062.8	1.3404	0.250804	1.20244e-08	8.02171e-08	2.53221	MSN4	MSN2	Putative transcription factor similar to S. cerevisiae Msn4p; involved in response to oxidative stress
CAGL0E03674g	3998.2	1.3374	0.199928	3.27481e-12	3.27906e-11	2.52695	TPO1_2	TPO1	Putative drug:H+ antiporter, involved in efflux of clotrimazole; required for resistance to clotrimazole and other drugs; involved in virulence and biofilm formation
CAGL0G04785g	21.2603	1.33682	0.502654	0.000882955	0.00245003	2.52594			Protein of unknown function
CAGL0J11110g	3025.43	1.3346	0.102979	2.85777e-39	1.64079e-37	2.52205		MRX12	Ortholog of S. cerevisiae : MRX12, C. albicans SC5314 : C4_05310W_A, C. dubliniensis CD36 : Cd36_44970, C. parapsilosis CDC317 : CPAR2_500860 and C. auris B8441 : B9J08_003204
CAGL0L06006g	1542.65	1.33454	0.164495	7.59134e-17	1.18755e-15	2.52195	ATG1	ATG1	Putative protein serine/threonine kinase, required for induction of autophagy under nitrogen starvation and oxidative stress
CAGL0I05390g	6444.82	1.32985	0.147982	4.04024e-20	8.45162e-19	2.51377		VHS1	Ortholog(s) have protein kinase activity, protein serine/threonine kinase activity
CAGL0E05456g	1676.93	1.3217	0.281738	3.78084e-07	1.98494e-06	2.4996		FUN19	Ortholog of S. cerevisiae : YOR338W, C. albicans SC5314 : C2_09880C_A, C. dubliniensis CD36 : Cd36_23960, C. parapsilosis CDC317 : CPAR2_407140 and C. auris B8441 : B9J08_001012
CAGL0E04356g	2417.57	1.31699	0.193439	1.47263e-12	1.54626e-11	2.49146		SOD2	Ortholog(s) have manganese ion binding, superoxide dismutase activity, role in reactive oxygen species metabolic process, removal of superoxide radicals and mitochondrial matrix, mitochondrion localization
CAGL0G05632g	2840.56	1.31483	0.648778	0.00405863	0.00958619	2.48773		YDL218W	Has domain(s) with predicted membrane localization
CAGL0J08547g	644.454	1.31318	0.175299	1.04699e-14	1.35831e-13	2.48488		LPX1	Protein of unknown function
CAGL0M12837g	35462.9	1.31207	0.166765	5.70064e-16	8.31523e-15	2.48298		SER3	Ortholog(s) have alpha-ketoglutarate reductase activity, phosphoglycerate dehydrogenase activity and role in serine family amino acid biosynthetic process
CAGL0L05742g	1379.62	1.30756	0.172438	5.21314e-15	6.96419e-14	2.47523		MRS4	Ortholog(s) have iron ion transmembrane transporter activity, role in iron import into the mitochondrion and mitochondrion localization
CAGL0M07469g	2203.19	1.30701	0.12096	5.09812e-28	1.74143e-26	2.47429	PEX12	PEX12	Ortholog(s) have ubiquitin ligase activator activity, ubiquitin protein ligase activity and role in proteasome-mediated ubiquitin-dependent protein catabolic process, protein import into peroxisome matrix, protein polyubiquitination
CAGL0M13739g	1997.84	1.29854	0.124355	2.55081e-26	7.64818e-25	2.4598	ATM1	ATM1	Ortholog(s) have ATPase-coupled transmembrane transporter activity, role in iron-sulfur cluster assembly, iron-sulfur cluster transmembrane transport and mitochondrial inner membrane, mitochondrion localization
CAGL0M09207g	309.512	1.29273	0.200288	1.62566e-11	1.52057e-10	2.44991		STE18	Ortholog(s) have G-protein beta-subunit binding activity and role in pheromone-dependent signal transduction involved in conjugation with cellular fusion
CAGL0C02893g	16356	1.29205	0.191063	2.02975e-12	2.07473e-11	2.44875		HRK1	Ortholog(s) have protein serine/threonine kinase activity and role in intracellular monoatomic ion homeostasis, negative regulation of transcription by RNA polymerase II, regulation of nitrogen utilization
CAGL0K11946g	296.043	1.28986	0.17421	2.05992e-14	2.59752e-13	2.44504			Protein of unknown function
CAGL0L05984g	69.9584	1.28765	0.277802	5.28569e-07	2.70141e-06	2.4413			Protein of unknown function
CAGL0D05434g	3698.84	1.27851	0.203627	5.3418e-11	4.74173e-10	2.42588	ROX1		Protein involved in regulation of ergosterol biosynthesis; mutations suppress fluconazole sensitivity of upc2a mutants
CAGL0C01573g	36362.1	1.27124	0.153347	1.86257e-17	3.10257e-16	2.41368		ARO4	Ortholog(s) have 3-deoxy-7-phosphoheptulonate synthase activity
CAGL0F00825g	2221.48	1.26929	0.179665	2.61916e-13	2.94491e-12	2.41042	GSH2	GSH2	Putative glutathione synthetase; role in redox homeostasis and detoxification of the cell of metal ions
CAGL0H06633g	581.111	1.2646	0.155898	8.04224e-17	1.25083e-15	2.4026	PCK1	PCK1	Putative phosphoenolpyruvate carboxykinase; gene is downregulated in an azole-resistant strain and upregulated during biofilm growth; null mutant appears unable to grow on carbon sources other than glucose
CAGL0G09449g	13273.6	1.26426	0.200427	4.48627e-11	4.0354e-10	2.40205	CRH1	CRH1	Putative glycoside hydrolase; predicted GPI-anchor
CAGL0M02387g	913.92	1.25701	0.208265	2.53553e-10	2.07337e-09	2.39	PXA1	PXA1	Ortholog(s) have ATPase-coupled transmembrane transporter activity, role in ATP transport, fatty acid transport and peroxisomal membrane, peroxisome localization
CAGL0F07513g	1798.18	1.25637	0.234259	1.2654e-08	8.40018e-08	2.38894		MBR1	Ortholog(s) have role in aerobic respiration
CAGL0J09944g	14919.8	1.25577	0.172461	5.73535e-14	6.92476e-13	2.38794	AQR1	AQR1	Plasma membrane drug:H+ antiporter involved in resistance to drugs and acetic acid
CAGL0C04741g	12664.7	1.25557	0.249778	7.57788e-08	4.40709e-07	2.38762	SOD1	SOD1	Cytosolic copper-zinc superoxide dismutase
CAGL0K00341g	65.5749	1.25486	0.310055	7.91876e-06	3.30786e-05	2.38643			Protein of unknown function
CAGL0M07403g	1427.28	1.25294	0.132915	6.2075e-22	1.46296e-20	2.38327	OAZ1		Ortholog(s) have ornithine decarboxylase inhibitor activity and role in negative regulation of translational frameshifting, regulation of proteasomal protein catabolic process
CAGL0D01276g	2718.82	1.25187	0.155943	1.64795e-16	2.5267e-15	2.38149		OPY2	Ortholog(s) have role in mitotic cell cycle G1 arrest in response to pheromone and osmosensory signaling pathway, more
CAGL0L13046g	1129.1	1.25151	0.152286	3.321e-17	5.39863e-16	2.3809		CIA2	Ortholog(s) have role in iron-sulfur cluster assembly and CIA complex localization
CAGL0H05269g	1385.22	1.24655	0.161868	2.23389e-15	3.02922e-14	2.37273		BTS1	Ortholog(s) have farnesyltranstransferase activity and role in terpenoid biosynthetic process
CAGL0J03883r	1181.12	1.24625	0.260069	2.54232e-07	1.35985e-06	2.37225			U3 snoRNA
CAGL0F00407g	7678.35	1.24223	0.200005	8.34233e-11	7.2269e-10	2.36563		LIA1	Ortholog(s) have deoxyhypusine monooxygenase activity, role in microtubule cytoskeleton organization, peptidyl-lysine modification to peptidyl-hypusine and cytoplasm localization
CAGL0H04983g	2762.87	1.24001	0.158236	7.52806e-16	1.07769e-14	2.36199	PSA1		Putative mannose-1-phosphate guanyltransferase
CAGL0J03630g	192.135	1.23903	0.200564	1.05224e-10	9.02854e-10	2.3604		BUD31	Ortholog(s) have role in mRNA splicing, via spliceosome and Prp19 complex, U2 snRNP, U2-type spliceosomal complex, post-mRNA release spliceosomal complex, spliceosomal complex localization
CAGL0J11308g	5049.6	1.23623	0.160282	2.05423e-15	2.79262e-14	2.35583		PRR2	Ortholog(s) have protein serine/threonine kinase activity, role in negative regulation of endocytosis, regulation of sphingolipid biosynthetic process and Golgi apparatus, cytoplasm, plasma membrane localization
CAGL0I00462g	12403.5	1.23428	0.681813	0.00713151	0.0158848	2.35264		HRI1	Ortholog(s) have role in protein targeting to membrane and endoplasmic reticulum membrane localization
CAGL0G03993g	28.413	1.23282	0.429135	0.000559932	0.00162996	2.35026			Protein of unknown function
CAGL0L10043g	6703.91	1.22925	0.173851	2.59424e-13	2.92299e-12	2.34445		MTH1	Ortholog(s) have protein kinase activator activity
CAGL0F08371g	4794.58	1.22786	0.172361	1.781e-13	2.05386e-12	2.34219	TNA1	TNA1	High-affinity nicotinic acid transporter; strongly induced under niacin-limiting conditions
CAGL0I04180g	3664.04	1.21999	0.217831	3.50551e-09	2.52257e-08	2.32946	AMT1	CUP2	Metal-activated transcription factor; binds promoters of metallothionein genes; autoregulates its own expression; gene is downregulated in azole-resistant strain
CAGL0D05126r	10.7172	1.21984	0.701709	0.00847726	0.0185379	2.3292	tK(CUU)1		tRNA-Lys, predicted by tRNAscan-SE; CUU anticodon
CAGL0J10296g	6171.97	1.21955	0.317729	1.87204e-05	7.34792e-05	2.32873		APJ1	Ortholog(s) have ATPase activator activity, unfolded protein binding activity, role in protein sumoylation, protein unfolding and nuclear inclusion body, nuclear periphery localization
CAGL0M03245g	2698.17	1.21881	0.14689	1.86221e-17	3.10257e-16	2.32755		PXP1	Ortholog(s) have peroxisome localization
CAGL0F05329g	3128.47	1.21853	0.114703	4.20541e-27	1.37555e-25	2.3271		CPP2	Ortholog of S. cerevisiae : YDR210W and Saccharomyces cerevisiae S288C : YDR210W
CAGL0M08602g	5165.43	1.21651	0.197183	1.14473e-10	9.76003e-10	2.32384	CCC2		Protein involved in reductive iron uptake; orthologs have ATPase-coupled monoatomic cation transmembrane transporter activity; null mutant shows reduced growth in the presence of iron chelators
CAGL0L02761g	641.861	1.20904	0.192305	5.47248e-11	4.84975e-10	2.31184		STE4	Ortholog(s) have G-protein alpha-subunit binding, G-protein gamma-subunit binding, protein kinase binding, scaffold protein binding, small GTPase binding activity
CAGL0K12122g	781.141	1.20183	0.283478	3.57414e-06	1.59156e-05	2.30032		MMS4	Ortholog(s) have DNA endonuclease activity, crossover junction DNA endonuclease activity
CAGL0F01265g	7308.87	1.20162	0.140867	2.74777e-18	4.99316e-17	2.29997	YAP7	YAP7	bZIP domain-containing protein involved in regulation of nitric oxide detoxification
CAGL0H10142g	31074.2	1.19781	0.142601	8.01203e-18	1.4085e-16	2.29392	ARO3	ARO3	Putative 2-dehydro-3-deoxyphosphoheptonate aldolase; protein abundance increased in ace2 mutant cells
CAGL0J03674g	1500.73	1.19453	0.16595	1.07188e-13	1.26308e-12	2.2887		DGA1	Ortholog(s) have diacylglycerol O-acyltransferase activity and role in ceramide metabolic process, intracellular triglyceride homeostasis, lipid droplet formation, lipid storage, triglyceride biosynthetic process
CAGL0K01771g	1669.73	1.19336	0.152152	6.99636e-16	1.00692e-14	2.28685			Has domain(s) with predicted acyltransferase activity
CAGL0J09680g	2905.91	1.1918	0.168068	2.32667e-13	2.64917e-12	2.28438		HEM3	Ortholog(s) have hydroxymethylbilane synthase activity and role in heme biosynthetic process
CAGL0H07645g	16.1967	1.19166	0.549895	0.00385963	0.0091845	2.28416		ZIP2	Ortholog(s) have DNA secondary structure binding activity and role in homologous chromosome pairing at meiosis, positive regulation of protein sumoylation, reciprocal meiotic recombination, synaptonemal complex assembly
CAGL0K07007g	10735.4	1.18917	0.19339	1.08548e-10	9.28422e-10	2.28022		YBR238C	Ortholog(s) have role in aerobic respiration and P-body, mitochondrial membrane localization
CAGL0L09691g	1356.71	1.1881	0.168861	3.52647e-13	3.90808e-12	2.27853		PUT3	Ortholog(s) have DNA-binding transcription activator activity, RNA polymerase II-specific, RNA polymerase II cis-regulatory region sequence-specific DNA binding activity
CAGL0J00539g	9714.79	1.18649	0.123501	1.3711e-22	3.33325e-21	2.27599	SLT2	SLT2	Mitogen-activated protein kinase with a role in cell wall integrity
CAGL0M06831g	3792.49	1.18549	0.141255	8.56322e-18	1.49565e-16	2.27441	CRZ1	CRZ1	Transcription factor; downstream component of the calcineurin signaling pathway
CAGL0K01155g	3518.07	1.18412	0.199283	4.96186e-10	3.96141e-09	2.27224		YGR079W	Ortholog of S. cerevisiae : YGR079W and Saccharomyces cerevisiae S288C : YGR079W
CAGL0C01793g	550.129	1.18266	0.229808	4.48396e-08	2.72829e-07	2.26995		OM14	Has domain(s) with predicted nascent polypeptide-associated complex binding activity and mitochondrial outer membrane localization
CAGL0I07293g	499.922	1.18152	0.194564	2.24113e-10	1.84596e-09	2.26815			Adhesin-like cell wall protein; predicted GPI-anchor; belongs to adhesin cluster V
CAGL0G01606g	1607.72	1.17993	0.164048	1.14817e-13	1.35004e-12	2.26566		YNL040W	Has domain(s) with predicted ATP binding, aminoacyl-tRNA ligase activity, nucleotide binding activity and role in tRNA aminoacylation
CAGL0H04147g	144.458	1.17778	0.198111	5.01927e-10	4.00133e-09	2.26229			Protein of unknown function
CAGL0G05830g	8467.57	1.17479	0.222314	2.04267e-08	1.31458e-07	2.2576		CRP1	Ortholog(s) have DNA binding activity
CAGL0I05082g	1890.16	1.17448	0.202021	1.07257e-09	8.1876e-09	2.25711			Has domain(s) with predicted RNA binding, nucleic acid binding activity
CAGL0M05577g	1005.32	1.1742	0.141334	1.76233e-17	2.96301e-16	2.25668		EXO5	Has domain(s) with predicted single-stranded DNA 5'-3' DNA exonuclease activity, role in mitochondrial genome maintenance and mitochondrion localization
CAGL0L10802g	182.816	1.17176	0.186085	5.58748e-11	4.94354e-10	2.25286		RRT12	Ortholog(s) have role in ascospore wall assembly and ascospore wall, nuclear envelope localization
CAGL0K06259g	1787.66	1.17136	0.250661	5.03261e-07	2.58185e-06	2.25223	TSA1	TSA1	Thiol-specific antioxidant protein; predicted thioredoxin peroxidase involved in oxidative stress response; protein abundance decreased in ace2 mutant cells
CAGL0G05269g	839.834	1.16466	0.307364	2.3309e-05	8.97921e-05	2.2418		FMP16	Putative mitochondrial protein; gene is downregulated in azole-resistant strain
CAGL0F08019g	833.438	1.16403	0.170509	1.59172e-12	1.66161e-11	2.24083	PEX21	PEX21	Ortholog(s) have role in positive regulation of binding, protein import into peroxisome matrix and cytosol, peroxisome localization
CAGL0E05654g	3637.92	1.16279	0.161201	1.00456e-13	1.19156e-12	2.2389		PGC1	Ortholog(s) have phosphatidylglycerol phospholipase C activity, role in glycerophospholipid catabolic process, phosphatidylglycerol catabolic process and lipid droplet, mitochondrion localization
CAGL0F06589g	172.425	1.15813	0.232894	1.19453e-07	6.71549e-07	2.23169		KAR5	Ortholog(s) have role in karyogamy involved in conjugation with cellular fusion and endoplasmic reticulum membrane localization
CAGL0L03696g	12317.2	1.15639	0.185761	8.76496e-11	7.56871e-10	2.22899		YNL095C	Has domain(s) with predicted role in transmembrane transport and membrane localization
CAGL0L09086g	629.629	1.15506	0.152121	5.80811e-15	7.68293e-14	2.22693		CIT3	Ortholog(s) have 2-methylcitrate synthase activity, citrate (Si)-synthase activity, role in propionate catabolic process, 2-methylcitrate cycle, tricarboxylic acid cycle and mitochondrion localization
CAGL0G01969g	3312.21	1.15483	0.127611	2.71497e-20	5.79158e-19	2.22658		VHS3	Ortholog(s) have phosphopantothenoylcysteine decarboxylase activity, protein serine/threonine phosphatase inhibitor activity and role in coenzyme A biosynthetic process, regulation of mitotic cell cycle, response to salt stress
CAGL0A01870g	2116.15	1.15481	0.215411	1.49632e-08	9.82436e-08	2.22654	PEP1		Protein with predicted membrane localization; upregulated during biofilm growth; null mutant shows sensitivity to oxidative stress
CAGL0L00715g	4719.42	1.15403	0.123578	1.64381e-21	3.77516e-20	2.22534		NEO1	Ortholog(s) have role in endocytosis, phospholipid translocation, retrograde vesicle-mediated transport, Golgi to endoplasmic reticulum, vacuole organization
CAGL0F08217g	67.933	1.15358	0.272697	4.07858e-06	1.79838e-05	2.22465		RIE1	Ortholog(s) have role in negative regulation of G1/S transition of mitotic cell cycle and cytoplasmic stress granule localization
CAGL0M01078g	1874.62	1.15301	0.167345	1.0341e-12	1.10516e-11	2.22378		YDR338C	Has domain(s) with predicted antiporter activity, xenobiotic transmembrane transporter activity, role in transmembrane transport, xenobiotic detoxification by transmembrane export across the plasma membrane and membrane localization
CAGL0L00319g	9353.58	1.15075	0.195797	5.26169e-10	4.16995e-09	2.2203	ERG20	ERG20	Putative farnesyl pyrophosphate synthetase
CAGL0H01199g	2166.15	1.14695	0.169529	2.49032e-12	2.52163e-11	2.21446	GCN2	GCN2	Translation initiation factor 2-alpha (eIF2alpha) kinase; appears to enable adaptive recovery to cellular stress by phospohrylating eIF2alpha (Sui2) and activating the transcription factor Gcn4
CAGL0M05115g	28.2245	1.1463	0.493837	0.00281581	0.00697748	2.21345			Protein of unknown function
CAGL0A04433g	3766.99	1.14625	0.217629	2.49008e-08	1.57181e-07	2.21338		PRX1	Ortholog(s) have thioredoxin peroxidase activity, role in cell redox homeostasis and mitochondrion localization
CAGL0M13651g	15742.1	1.14353	0.202672	3.09132e-09	2.23644e-08	2.20921		PRC1	Ortholog(s) have serine-type carboxypeptidase activity, role in macroautophagy, phytochelatin biosynthetic process, zymogen activation and fungal-type vacuole, fungal-type vacuole lumen localization
CAGL0E05918g	1205.14	1.13825	0.167271	1.91618e-12	1.96983e-11	2.20113		PCL10	Ortholog(s) have role in negative regulation of glycogen biosynthetic process
CAGL0G09603g	7911.18	1.13683	0.234318	2.20572e-07	1.18686e-06	2.19897		YOR186W	Putative protein; gene is upregulated in azole-resistant strain
CAGL0B04433g	4366.11	1.1364	0.149403	5.40272e-15	7.19963e-14	2.19831			Has domain(s) with predicted transmembrane transporter activity, role in transmembrane transport and membrane localization
CAGL0I09680g	255.816	1.13592	0.201669	3.29838e-09	2.37668e-08	2.19759		RRG7	Ortholog of S. cerevisiae : RRG7, C. albicans SC5314 : CR_10120C_A, C. dubliniensis CD36 : Cd36_35140, C. parapsilosis CDC317 : CPAR2_200670 and Candida tenuis NRRL Y-1498 : CANTEDRAFT_117734
CAGL0H04631g	11884.6	1.13426	0.146474	3.35113e-15	4.52152e-14	2.19507	AP1	CAD1	Protein with a basic leucine zipper (bZip) domain involved in drug resistance and the response to oxidative stress; activates multidrug transporter FLR1
CAGL0K02651g	6499.28	1.13292	0.195691	1.39573e-09	1.04913e-08	2.19302		YHL008C	Ortholog(s) have small molecule sensor activity and role in chloride transport, regulation of chloride transport
CAGL0L11132g	6454.81	1.13117	0.115279	1.97977e-23	5.11235e-22	2.19036		DIF1	Ortholog(s) have ribonucleoside-diphosphate reductase inhibitor activity and role in DNA damage response, mitochondrion organization
CAGL0G08646g	2674.16	1.12863	0.117029	1.03784e-22	2.54601e-21	2.18651		POG1	Ortholog(s) have RNA polymerase II cis-regulatory region sequence-specific DNA binding activity and role in positive regulation of transcription by RNA polymerase II, re-entry into mitotic cell cycle after pheromone arrest
CAGL0J06138g	462.115	1.12847	0.167186	2.83773e-12	2.86266e-11	2.18627		YNL165W	Ortholog of S. cerevisiae : YNL165W and Saccharomyces cerevisiae S288C : YNL165W
CAGL0B03509g	7501.7	1.12317	0.152738	3.77132e-14	4.63641e-13	2.17825		RCK1	Ortholog(s) have protein serine/threonine kinase activity
CAGL0F03311g	3510.38	1.12299	0.216284	3.91791e-08	2.39739e-07	2.17798		KSP1	Ortholog(s) have role in TOR signaling, negative regulation of macroautophagy, protein localization, regulation of filamentous growth, regulation of pseudohyphal growth, regulation of translation in response to stress
CAGL0M00154g	1650.03	1.12242	0.234814	3.22983e-07	1.70896e-06	2.17711	CYN1		Plasma membrane high affinity cystine specific transporter; present only in pathogenic yeasts; confers the ability to utilize cystine as a sulfur source
CAGL0L02475g	58877.2	1.12143	0.127023	2.13028e-19	4.16682e-18	2.17562	GCN4	GCN4	bZIP domain-containing transcription factor; activated via Gcn2 and eIF2alpha (Sui2) to regulate stress-specific transcripts to promote fungal survival in the host; null mutant shows reduced virulence and is sensitive to 3AT and H2O2
CAGL0K07175r	115.266	1.11714	0.315286	6.8662e-05	0.000240161	2.16917			U2 snRNA
CAGL0M10153g	49.1283	1.11596	0.36459	0.00036409	0.00110331	2.1674			Ortholog(s) have protein serine/threonine kinase activity
CAGL0M11462g	8511.76	1.1145	0.151716	4.12129e-14	5.04367e-13	2.1652		ICT1	Ortholog(s) have lysophosphatidic acid acyltransferase activity and role in phosphatidic acid biosynthetic process
CAGL0D05566g	12244.6	1.11438	0.203458	8.29691e-09	5.63251e-08	2.16502		YEH2	Ortholog(s) have sterol esterase activity, role in sterol metabolic process and lipid droplet, membrane localization
CAGL0M09889g	1877.16	1.10994	0.13457	2.86646e-17	4.68493e-16	2.15836		GAG1	Ortholog of S. cerevisiae : YLR407W, C. albicans SC5314 : C2_05380W_A, C. dubliniensis CD36 : Cd36_19860, C. parapsilosis CDC317 : CPAR2_209430 and C. auris B8441 : B9J08_003637
CAGL0D05170g	2689.16	1.10872	0.172919	2.83267e-11	2.60441e-10	2.15655	PHO4	PHO4	Transcription factor regulated by cyclin/cyclin-dependent kinase (CDK)/CDK inhibitor complex composed of Pho80p/Pho85p/Pho81p; required for expression of phosphate starvation genes
CAGL0H07359g	3417.67	1.10653	0.146605	8.99846e-15	1.17306e-13	2.15327	PHO8	PHO8	Ortholog(s) have alkaline phosphatase activity, zinc ion sensor activity, role in nicotinamide nucleotide metabolic process and fungal-type vacuole, fungal-type vacuole membrane localization
CAGL0E03740g	2561.54	1.10411	0.137334	1.96115e-16	2.98992e-15	2.14966		YHL026C	Protein of unknown function; appears to be regulated by Haa1; null mutants shows reduced virulence in an insect model
CAGL0I07051g	26632.8	1.10311	0.147656	1.9351e-14	2.44584e-13	2.14817		CLG1	Ortholog(s) have cyclin-dependent protein serine/threonine kinase regulator activity, role in positive regulation of macroautophagy and cyclin-dependent protein kinase holoenzyme complex localization
CAGL0J11506g	4475.72	1.10185	0.172116	3.31683e-11	3.02381e-10	2.1463		CHS1	Ortholog(s) have chitin synthase activity, role in ascospore wall chitin biosynthetic process, septum digestion after cytokinesis and chitosome, plasma membrane localization
CAGL0K05753g	13585.4	1.09713	0.125246	4.07049e-19	7.84587e-18	2.13929		AGP1	Ortholog(s) have L-proline transmembrane transporter activity, amino acid transmembrane transporter activity
CAGL0K11374g	2136.43	1.09586	0.108597	1.26456e-24	3.4469e-23	2.1374		PCF11	Ortholog(s) have RNA polymerase II complex binding, mRNA binding activity
CAGL0I01870g	736.693	1.09581	0.161645	2.43318e-12	2.46839e-11	2.13733	PEX24	PEX28	Ortholog(s) have role in peroxisome organization and peroxisomal membrane localization
CAGL0F05797g	239.233	1.0928	0.300349	4.96538e-05	0.000179612	2.13287		SCC2	Ortholog(s) have ATPase activator activity, cohesin loader activity, double-stranded DNA binding, kinetochore binding, single-stranded DNA binding activity
CAGL0H07271g	181.62	1.08861	0.232685	5.69474e-07	2.88587e-06	2.12669		IPK1	Ortholog(s) have inositol pentakisphosphate 2-kinase activity, role in inositol phosphate biosynthetic process, nuclear-transcribed mRNA catabolic process, non-stop decay and nucleus localization
CAGL0K04675g	16.9578	1.08822	0.508726	0.00483995	0.0112108	2.12612			Protein of unknown function
CAGL0C00253g	1710.66	1.08757	0.159234	1.73233e-12	1.79795e-11	2.12516			Putative cell wall adhesin; belongs to adhesin cluster III; predicted GPI anchor; contains 6 tandem repeats
CAGL0L10362g	8500.19	1.08258	0.29659	4.85187e-05	0.000176351	2.11782		YKR075C	Ortholog of S. cerevisiae : YOR062C and Saccharomyces cerevisiae S288C : YOR062C
CAGL0G05522g	4.53665	1.07936	1.18495	0.0247387	0.0474297	2.1131			Protein of unknown function
CAGL0H10164g	87.0578	1.07915	0.260366	6.68941e-06	2.82937e-05	2.11279		MUM2	Ortholog(s) have role in mRNA methylation, meiotic cell cycle, negative regulation of pseudohyphal growth, premeiotic DNA replication and RNA N6-methyladenosine methyltransferase complex localization
CAGL0G02893g	6097.67	1.07439	0.111855	1.65015e-22	3.99366e-21	2.10583		POS5	Ortholog(s) have NADH kinase activity, role in NADP biosynthetic process, cellular response to oxidative stress, iron-sulfur cluster assembly and mitochondrial matrix localization
CAGL0B04477g	1132.83	1.07247	0.142642	1.17347e-14	1.5079e-13	2.10303		PIN2	Ortholog(s) have cellular bud neck, plasma membrane localization
CAGL0I04862g	10374.9	1.07075	0.163592	1.24694e-11	1.18066e-10	2.10052	SNQ2	SNQ2	Predicted plasma membrane ATP-binding cassette (ABC) transporter, putative transporter involved in multidrug resistance; involved in Pdr1p-mediated azole resistance
CAGL0L07502g	39803.2	1.06814	0.183809	1.30729e-09	9.89545e-09	2.09673	TIR6	TIP1	Putative GPI-linked cell wall mannoprotein of the Srp1p/Tip1p family
CAGL0J04928g	2897.43	1.06748	0.248703	3.37651e-06	1.51103e-05	2.09576		MTR4	Ortholog(s) have 3'-5' RNA helicase activity, RNA exonuclease activity, poly(A) binding activity
CAGL0A03300g	178.679	1.0655	0.311927	0.000118504	0.000393822	2.0929		IME4	Ortholog(s) have mRNA (N6-adenosine)-methyltransferase activity and role in mRNA methylation, meiotic DNA replication initiation, meiotic cell cycle, negative regulation of pseudohyphal growth
CAGL0J11242g	1744.43	1.06484	0.174059	1.99964e-10	1.66031e-09	2.09194		RHO5	Ortholog(s) have GTPase activity, role in apoptotic process, cellular response to oxidative stress and endomembrane system, fungal-type vacuole membrane, plasma membrane localization
CAGL0G06028g	5310.23	1.06452	0.156321	2.07007e-12	2.11194e-11	2.09147	ARO9	ARO9	Putative aromatic aminotransferase II
CAGL0K08580g	1137.18	1.0622	0.186381	2.50004e-09	1.81842e-08	2.08811	AAT1	AAT1	Ortholog(s) have role in alpha-amino acid metabolic process and mitochondrion localization
CAGL0J06314g	2977.15	1.06148	0.132956	3.07173e-16	4.55443e-15	2.08707		DLD2	Ortholog(s) have (R)-2-hydroxyglutarate dehydrogenase activity, D-lactate dehydrogenase (cytochrome) activity, FAD binding, actin binding activity, role in lactate catabolic process and mitochondrial matrix localization
CAGL0F09185g	2290.02	1.05178	0.201772	3.87923e-08	2.37641e-07	2.07309		FAU1	Ortholog(s) have 5-formyltetrahydrofolate cyclo-ligase activity and role in folic acid-containing compound biosynthetic process
CAGL0L03377g	535.502	1.05	0.215011	2.17402e-07	1.17332e-06	2.07053		SIP4	Ortholog(s) have DNA-binding transcription activator activity, RNA polymerase II-specific, RNA polymerase II cis-regulatory region sequence-specific DNA binding activity
CAGL0F06083r	21.4925	1.04804	0.444456	0.00310535	0.00757667	2.06773	tW(CCA)2		tRNA-Trp, predicted by tRNAscan-SE; CCA anticodon
CAGL0I10879g	1033.52	1.04737	0.148178	2.54132e-13	2.87536e-12	2.06675	PEX25	PEX25	Ortholog(s) have role in peroxisome fission, peroxisome organization and peroxisomal membrane localization
CAGL0B00572g	33.2694	1.04559	0.395627	0.00144981	0.00383559	2.06421			Protein of unknown function
CAGL0F07117g	2104.63	1.04479	0.273654	2.73619e-05	0.000104288	2.06306		GPG1	Putative subunit of the heterotrimeric G protein; gene is upregulated in azole-resistant strain
CAGL0H07381g	671.593	1.04342	0.197667	2.74305e-08	1.71743e-07	2.06111		CWC21	Ortholog(s) have role in mRNA splicing, via spliceosome and U2-type spliceosomal complex localization
CAGL0M01870g	214.708	1.04341	0.278502	3.56337e-05	0.000132906	2.06109			Putative zinc finger protein; gene is upregulated in azole-resistant strain
CAGL0G06072g	2679.55	1.04258	0.185689	4.25382e-09	3.02077e-08	2.05991		ECM14	Has domain(s) with predicted metallocarboxypeptidase activity, zinc ion binding activity and role in proteolysis
CAGL0G06688g	2120.43	1.04253	0.133058	1.03979e-15	1.45759e-14	2.05983	MET4	MET4	bZIP domain-containing protein
CAGL0H02519g	2891.63	1.04169	0.163026	3.63288e-11	3.29523e-10	2.05864		YMR253C	Has domain(s) with predicted membrane localization
CAGL0B02233g	622.764	1.04142	0.136265	4.36641e-15	5.86207e-14	2.05825		GPI1	Ortholog(s) have phosphatidylinositol N-acetylglucosaminyltransferase activity and role in GPI anchor biosynthetic process
CAGL0J07986g	155.134	1.03977	0.299147	0.000100304	0.000336865	2.0559		LTO1	Ortholog(s) have protein-macromolecule adaptor activity, role in protein maturation by [4Fe-4S] cluster transfer and Yae1-Lto1 complex, nucleus localization
CAGL0D02574g	780.531	1.03043	0.190765	1.44522e-08	9.51203e-08	2.04264	PEX6	PEX6	Has domain(s) with predicted ATP binding, ATPase activity
CAGL0K06941g	162.347	1.02776	0.226479	1.19557e-06	5.75086e-06	2.03885		SLX1	Ortholog(s) have 5'-flap endonuclease activity, crossover junction DNA endonuclease activity, double-stranded DNA endonuclease activity, ds/ssDNA junction-specific dsDNA endonuclease activity
CAGL0E01815g	1096.74	1.02672	0.125014	4.87262e-17	7.78033e-16	2.03739	YPS8		Putative aspartic protease; predicted GPI-anchor; member of a YPS gene cluster that is required for virulence in mice; induced in response to low pH and high temperature
CAGL0M00352g	908.95	1.02459	0.153627	5.83041e-12	5.73164e-11	2.03439		IML1	Ortholog(s) have GTPase activator activity
CAGL0C00319g	16655	1.02307	0.128261	3.47331e-16	5.10775e-15	2.03224		CPS1	Ortholog(s) have carboxypeptidase activity, role in nitrogen compound metabolic process, proteolysis involved in protein catabolic process and fungal-type vacuole lumen localization
CAGL0A01606g	181.594	1.02294	0.267576	2.68669e-05	0.000102474	2.03205		HOP2	Ortholog(s) have double-stranded DNA binding activity, role in homologous chromosome pairing at meiosis, reciprocal meiotic recombination and condensed nuclear chromosome localization
CAGL0D05456g	20.3253	1.0193	0.450315	0.0040998	0.00967073	2.02694			Protein of unknown function
CAGL0G06160g	19.5028	1.01905	0.499812	0.00676455	0.0151361	2.02658			Protein of unknown function
CAGL0A03740g	2330.65	1.01869	0.188187	1.37096e-08	9.0343e-08	2.02608		POX1	Has domain(s) with predicted FAD binding, acyl-CoA oxidase activity, flavin adenine dinucleotide binding, oxidoreductase activity, acting on the CH-CH group of donors activity
CAGL0M08690g	654.464	1.01534	0.130798	1.9617e-15	2.67356e-14	2.02137	PEX10	PEX10	Ortholog(s) have ubiquitin protein ligase activity
CAGL0M05049g	6048.01	1.01306	0.11393	1.35386e-19	2.68631e-18	2.01819		DFG5	Putative glycoside hydrolase; predicted GPI-anchor
CAGL0K01727g	22757.2	1.01298	0.195713	4.99186e-08	3.00055e-07	2.01807	RPN4	RPN4	Tanscription factor for proteasome genes; controls fluconazole resistance through regulation of genes involved in ergosterol biosynthesis; upregulated in azole-resistant strain
CAGL0F01793g	103011	1.01256	0.1766	2.41629e-09	1.76943e-08	2.01749	ERG3	ERG3	Delta 5,6 sterol desaturase; C-5 sterol desaturase; predicted transmembrane domain and endolasmic reticulum (ER) binding motif; gene used for molecular typing of C. glabrata strain isolates
CAGL0M06457g	7036.31	1.01158	0.153644	1.05883e-11	1.01321e-10	2.01611		GDT1	Ortholog(s) have calcium ion transmembrane transporter activity, manganese ion transmembrane transporter activity
CAGL0D06512g	542.85	1.01094	0.240963	5.84896e-06	2.50133e-05	2.01523		CDC25	Putative membrane bound guanine nucleotide exchange factor; gene is upregulated in azole-resistant strain
CAGL0M08580g	16.8987	1.00823	0.528591	0.00879125	0.0191702	2.01144		CUE5	Ortholog(s) have role in ascospore wall assembly and prospore membrane, prospore membrane leading edge localization
CAGL0G08602g	2342.52	1.00737	0.210452	3.7916e-07	1.98672e-06	2.01024		RPI1	Ortholog(s) have GTPase regulator activity, role in Ras protein signal transduction, fungal-type cell wall biogenesis, positive regulation of transcription by RNA polymerase II and nucleus localization
CAGL0J01914g	1314.26	1.00731	0.132715	7.45486e-15	9.76551e-14	2.01016		IST3	Ortholog(s) have first spliceosomal transesterification activity and role in generation of catalytic spliceosome for first transesterification step, mRNA export from nucleus, mRNA splicing, via spliceosome, spliceosomal complex assembly
CAGL0D01320g	1137.31	1.00699	0.147322	1.8989e-12	1.95579e-11	2.00972		LTP1	Ortholog(s) have non-membrane spanning protein tyrosine phosphatase activity, protein serine/threonine phosphatase activity, protein tyrosine phosphatase activity and role in protein dephosphorylation
CAGL0J05126g	4330.22	1.00618	0.202626	1.53786e-07	8.50393e-07	2.00859	BNA3	BNA3	Ortholog(s) have 2-aminoadipate transaminase activity, kynurenine-oxoglutarate transaminase activity, role in kynurenic acid biosynthetic process and cytoplasm, mitochondrion localization
CAGL0G03289g	107425	1.00554	0.325301	0.000308165	0.000951467	2.0077	SSA3	SSA3	Heat shock protein of the HSP70 family
CAGL0J02750g	3562.12	1.00393	0.135999	3.67457e-14	4.52777e-13	2.00546		CAJ1	Ortholog(s) have cytosol, plasma membrane localization
CAGL0K05027g	6559.41	-1.00033	0.117901	5.02586e-18	8.98164e-17	0.499886		ADE12	Ortholog(s) have AMP binding, DNA replication origin binding, GMP binding, adenylosuccinate synthase activity, sulfinylpropanyl adenylate synthase activity
CAGL0K03575g	309.622	-1.00104	0.226955	2.23693e-06	1.02311e-05	0.499638		YMR114C	Has domain(s) with predicted single-stranded DNA binding activity and role in DNA damage response, protein-DNA covalent cross-linking
CAGL0C00561g	274.428	-1.01132	0.198817	8.1106e-08	4.70171e-07	0.496092		CCZ1	Ortholog(s) have guanyl-nucleotide exchange factor activity, phosphatidylinositol-3-phosphate binding, phosphatidylinositol-5-phosphate binding, phosphatidylserine binding activity
CAGL0I09856g	1546.5	-1.01267	0.246677	8.21097e-06	3.41407e-05	0.495628		SFG1	Ortholog(s) have role in cell-cell adhesion, invasive filamentous growth, mitotic cell cycle, positive regulation of filamentous growth, pseudohyphal growth and nucleus localization
CAGL0H05181g	304.672	-1.021	0.206705	1.71362e-07	9.38922e-07	0.492774		VPS28	Putative component of ESCRT-I complex involved in protein trafficking; gene is upregulated in azole-resistant strain
CAGL0J06908g	1353.22	-1.02507	0.17185	5.2579e-10	4.16995e-09	0.491388		DED1	Ortholog(s) have ATPase, DNA/RNA helicase activity, single-stranded RNA binding activity, role in positive regulation of formation of translation preinitiation complex, translational initiation and cytoplasm localization
CAGL0L13387r	526.038	-1.02632	0.374243	0.0010789	0.00294974	0.490962	RDN58-1		5.8S rRNA
CAGL0F02695g	1487.99	-1.02974	0.229688	1.48481e-06	7.00481e-06	0.489798		MRP20	Ortholog(s) have structural constituent of ribosome activity, role in mitochondrial translation and mitochondrial large ribosomal subunit localization
CAGL0D01760g	1600.34	-1.03119	0.192127	1.68421e-08	1.09383e-07	0.489307		YIP4	Ortholog(s) have small GTPase binding activity and Golgi apparatus localization
CAGL0J03190g	308.102	-1.03126	0.222279	7.25256e-07	3.60424e-06	0.489284		TDA2	Ortholog(s) have actin filament binding activity, role in negative regulation of actin filament polymerization and Aim21-Tda2 complex, actin cortical patch localization
CAGL0G00704g	196.815	-1.03204	0.175444	8.85927e-10	6.81104e-09	0.489019	SWD1	SWD1	Ortholog(s) have histone H3K4 methyltransferase activity, role in regulation of DNA-templated transcription, subtelomeric heterochromatin formation, telomere maintenance and Set1C/COMPASS complex localization
CAGL0J11418g	307.855	-1.03239	0.188434	9.21108e-09	6.21403e-08	0.488901		KAR1	Ortholog(s) have role in karyogamy involved in conjugation with cellular fusion, spindle pole body duplication and half bridge of spindle pole body localization
CAGL0L10015g	734.15	-1.03562	0.160799	2.54486e-11	2.35181e-10	0.487807		TOM6	Ortholog(s) have protein transmembrane transporter activity, role in mitochondrial outer membrane translocase complex assembly, protein import into mitochondrial matrix and mitochondrial outer membrane translocase complex localization
CAGL0I04125g	564.292	-1.03589	0.162434	3.29458e-11	3.0086e-10	0.487715		OST5	Ortholog(s) have structural molecule activity, role in protein N-linked glycosylation and oligosaccharyltransferase complex localization
CAGL0I02156g	2944.68	-1.03814	0.174217	5.02815e-10	4.00249e-09	0.486954		YAP1802	Ortholog(s) have clathrin binding activity, role in endocytosis and plasma membrane localization
CAGL0M03025g	315.145	-1.03957	0.25512	9.17743e-06	3.79836e-05	0.486472		CAT8	Ortholog(s) have DNA-binding transcription activator activity, RNA polymerase II-specific, RNA polymerase II cis-regulatory region sequence-specific DNA binding activity
CAGL0G07447g	383.762	-1.04004	0.166088	8.23877e-11	7.14866e-10	0.486315		MRX4	Ortholog of S. cerevisiae : MRX4 and Saccharomyces cerevisiae S288C : YPL168W
CAGL0G03333g	126.278	-1.04138	0.222912	6.1872e-07	3.10783e-06	0.485864		RTT105	Ortholog(s) have nuclear import signal receptor activity, protein carrier chaperone activity
CAGL0C01683g	2242.1	-1.04616	0.106523	1.992e-23	5.11944e-22	0.484255	ISW1		Putative ATPase subunit of the SWI/SNF remodeling complex; null mutant shows normal survival in human THP-1 macrophages
CAGL0F00583g	1578.79	-1.04787	0.16671	6.8604e-11	5.98151e-10	0.483681		GRH1	Ortholog(s) have protein-containing complex binding activity, role in endoplasmic reticulum to Golgi vesicle-mediated transport, protein secretion and Golgi membrane, cis-Golgi network, cytoplasm localization
CAGL0H02123g	1167.8	-1.04905	0.190639	7.62282e-09	5.21424e-08	0.483286		NAM8	Ortholog(s) have mRNA binding activity and role in mRNA splice site recognition, mRNA splicing, via spliceosome, positive regulation of mRNA splicing, via spliceosome
CAGL0L08294g	692.845	-1.04907	0.185083	3.04018e-09	2.20239e-08	0.483279		AXL2	Ortholog(s) have role in axial cellular bud site selection and cell division site, cellular bud neck, cellular bud neck septin ring, incipient cellular bud site, plasma membrane localization
CAGL0K06017g	879.817	-1.04916	0.137678	5.43667e-15	7.22703e-14	0.483249		YPT6	Ortholog(s) have GTP binding, GTPase activity
CAGL0D06622g	1152.85	-1.04946	0.204469	5.83494e-08	3.44919e-07	0.48315		SPA2	Ortholog(s) have MAP-kinase scaffold activity
CAGL0F08195g	21.5766	-1.05786	0.472183	0.00391057	0.00928524	0.480343			Ortholog(s) have role in pseudohyphal growth and chromatin localization
CAGL0M12727g	1870.09	-1.05795	0.217734	2.47836e-07	1.32959e-06	0.480313		MAM33	Ortholog(s) have mitochondrial ribosome binding activity, role in aerobic respiration, mitochondrial ribosome assembly and mitochondrial matrix localization
CAGL0M09317g	1342.53	-1.0597	0.1721	1.51522e-10	1.27577e-09	0.479731		AIM24	Ortholog(s) have role in inner mitochondrial membrane organization and mitochondrial inner membrane localization
CAGL0J11330g	398.302	-1.06265	0.246557	3.10867e-06	1.39696e-05	0.478753		MRPL19	Ortholog(s) have structural constituent of ribosome activity and mitochondrial large ribosomal subunit localization
CAGL0K02959g	584.678	-1.06549	0.1471	9.18575e-14	1.09197e-12	0.477809		NEM1	Ortholog(s) have phosphoprotein phosphatase activity
CAGL0H05775g	648.438	-1.0655	0.196768	1.21604e-08	8.10241e-08	0.477805		MSY1	Ortholog(s) have tyrosine-tRNA ligase activity, role in mitochondrial tyrosyl-tRNA aminoacylation and mitochondrion localization
CAGL0L03333g	267.335	-1.06871	0.162871	1.1152e-11	1.05964e-10	0.476745		UIP5	Ortholog(s) have nuclear envelope localization
CAGL0E04400g	694.98	-1.06902	0.228282	5.46105e-07	2.78161e-06	0.476644		DIA4	Ortholog(s) have serine-tRNA ligase activity, role in mitochondrial seryl-tRNA aminoacylation and mitochondrion localization
CAGL0M03993g	1233.72	-1.06982	0.13319	2.00257e-16	3.03592e-15	0.476379		RFA2	Ortholog(s) have double-stranded DNA binding, sequence-specific DNA binding, single-stranded DNA binding activity
CAGL0I01804g	977.896	-1.07156	0.211954	8.34663e-08	4.82816e-07	0.475805		MRPL6	Ortholog(s) have structural constituent of ribosome activity and mitochondrial large ribosomal subunit localization
CAGL0E04444g	779.672	-1.07319	0.150677	2.18377e-13	2.497e-12	0.475267		ARD1	Ortholog(s) have peptide alpha-N-acetyltransferase activity, peptide-glutamate-alpha-N-acetyltransferase activity, peptide-serine-alpha-N-acetyltransferase activity
CAGL0C03311g	213.266	-1.07457	0.182226	7.68617e-10	5.9601e-09	0.474811			Protein of unknown function
CAGL0J07832g	984.605	-1.07484	0.1819	6.77445e-10	5.2988e-09	0.474723		MRPL17	Ortholog(s) have structural constituent of ribosome activity and mitochondrial large ribosomal subunit localization
CAGL0G02981r	17.1163	-1.07697	0.538591	0.00650961	0.014608	0.474025	tT(UGU)2		tRNA-Thr, predicted by tRNAscan-SE; UGU anticodon
CAGL0H10604g	8220.58	-1.07818	0.114399	8.63592e-22	2.00897e-20	0.473625	PUB1	PUB1	Putative major polyadenylated RNA-binding protein of nucleus and cytoplasm; protein abundance decreased in ace2 mutant cells
CAGL0K01375g	453.427	-1.07884	0.247365	2.4044e-06	1.09414e-05	0.47341	MRP10	MRP10	Ortholog(s) have structural constituent of ribosome activity, role in mitochondrial translation and mitochondrial small ribosomal subunit localization
CAGL0D02090g	45822	-1.08169	0.144767	1.50464e-14	1.91523e-13	0.472476	ASC1	ASC1	40S small subunit ribosomal protein
CAGL0J09922g	18943.2	-1.08485	0.153192	2.97033e-13	3.30534e-12	0.471441		SIM1	Ortholog(s) have cellular bud scar, fungal-type cell wall localization
CAGL0I06534g	1627.62	-1.08768	0.207143	2.88503e-08	1.79798e-07	0.470517		OXA1	Ortholog(s) have membrane insertase activity, mitochondrial ribosome binding activity
CAGL0L01529g	191.512	-1.08828	0.259463	5.07191e-06	2.1916e-05	0.47032		AIM32	Ortholog(s) have role in cell redox homeostasis, protein-containing complex assembly and mitochondrial intermembrane space, mitochondrial matrix localization
CAGL0H05005g	2857.06	-1.08901	0.139662	1.4104e-15	1.94678e-14	0.470082		CSR1	Ortholog(s) have phosphatidylinositol transfer activity
CAGL0H02695g	7392.53	-1.09137	0.205584	2.102e-08	1.34893e-07	0.469317		GLG2	Ortholog(s) have glycogenin glucosyltransferase activity and role in glycogen biosynthetic process
CAGL0L06996g	101.925	-1.09397	0.25656	3.79595e-06	1.68062e-05	0.46847		YPL034W	Protein of unknown function
CAGL0E03938g	45308.6	-1.09521	0.130875	1.16092e-17	1.98276e-16	0.468066		RPL8A	Ortholog(s) have role in maturation of LSU-rRNA and cytosolic large ribosomal subunit localization
CAGL0G09955g	2494.43	-1.0957	0.124259	2.28286e-19	4.43188e-18	0.467908		DPM1	Ortholog(s) have dolichyl-phosphate beta-D-mannosyltransferase activity and role in GPI anchor biosynthetic process, dolichol-linked oligosaccharide biosynthetic process
CAGL0I02112g	672.089	-1.09696	0.172316	3.74176e-11	3.38831e-10	0.467502		TDA11	Ortholog of S. cerevisiae : TDA11, C. albicans SC5314 : C4_01960C_A, C. dubliniensis CD36 : Cd36_41850, C. parapsilosis CDC317 : CPAR2_400530 and C. auris B8441 : B9J08_002204
CAGL0I10901g	425.097	-1.10235	0.210345	3.07815e-08	1.90951e-07	0.465757		SLK19	Ortholog(s) have role in centromere clustering, chromosome segregation, meiotic cell cycle, mitotic spindle organization, nuclear migration, positive regulation of exit from mitosis, protein localization to chromosome, centromeric region
CAGL0B04697g	935.183	-1.10343	0.151027	5.41404e-14	6.56619e-13	0.465408		RER1	Ortholog(s) have Golgi apparatus localization
CAGL0D05412g	1821.07	-1.10475	0.207934	2.00565e-08	1.29325e-07	0.464983		MRPS5	Ortholog(s) have structural constituent of ribosome activity and mitochondrial small ribosomal subunit localization
CAGL0A04301g	1082.67	-1.1108	0.203986	9.66003e-09	6.48448e-08	0.463038		PTC2	Ortholog(s) have MAP kinase serine/threonine phosphatase activity, protein serine/threonine phosphatase activity
CAGL0K02453g	512.717	-1.11387	0.153404	6.82356e-14	8.18372e-13	0.462053		RLF2	Ortholog(s) have histone binding activity, role in DNA replication-dependent chromatin assembly and CAF-1 complex, chromatin, chromosome, centromeric region, nucleus localization
CAGL0K08426g	2420.6	-1.11411	0.123261	3.07634e-20	6.51097e-19	0.461977		EMP24	Protein of unknown function
CAGL0M07491g	141.125	-1.11656	0.277426	1.01619e-05	4.16746e-05	0.461193		CSI1	Ortholog(s) have role in cellular response to pheromone, protein deneddylation and COP9 signalosome localization
CAGL0L05412g	693.119	-1.11702	0.139437	2.18242e-16	3.29009e-15	0.461044		ASF1	Ortholog(s) have histone binding activity
CAGL0B03311g	1566.41	-1.12131	0.240178	5.44056e-07	2.7753e-06	0.459675		SAF1	Ortholog(s) have ubiquitin-protein transferase activity, role in SCF-dependent proteasomal ubiquitin-dependent protein catabolic process and SCF ubiquitin ligase complex localization
CAGL0K11550g	676.69	-1.12768	0.129695	6.73454e-19	1.27531e-17	0.457651		PRR1	Ortholog(s) have role in negative regulation of conjugation with cellular fusion, negative regulation of transcription by RNA polymerase II
CAGL0K05467g	706.651	-1.128	0.156742	1.18639e-13	1.39194e-12	0.457549	CDC21	CDC21	Putative thymidylate synthase
CAGL0G09581g	4815.77	-1.12807	0.226423	1.09559e-07	6.2045e-07	0.457528		TUF1	Ortholog(s) have GTPase activity, translation elongation factor activity, role in mitochondrial translation, mitochondrial translational elongation and mitochondrion localization
CAGL0K06765g	145.875	-1.13213	0.232796	2.10874e-07	1.14037e-06	0.456243		ATG12	Ortholog(s) have Atg8-family ligase activity, enzyme activator activity, protein tag activity
CAGL0B03949g	257.378	-1.13336	0.324538	7.75972e-05	0.000268747	0.455852			Protein of unknown function
CAGL0B03091g	440.597	-1.13403	0.229042	1.3301e-07	7.42351e-07	0.455642		BUD9	Ortholog(s) have role in cellular bud site selection, pseudohyphal growth and cellular bud tip, incipient cellular bud site, plasma membrane localization
CAGL0M12034g	267884	-1.1348	0.242305	3.77213e-07	1.9823e-06	0.455399	PYK1	PYK2	Pyruvate kinase
CAGL0F02563g	2863.13	-1.13557	0.154	2.68994e-14	3.35279e-13	0.455157	HPT1	HPT1	Putative hypoxanthine guanine phosphoribosyl transferase
CAGL0J06622g	332.273	-1.13724	0.181109	6.17916e-11	5.43142e-10	0.454628		PML39	Ortholog(s) have role in maintenance of RNA location and nuclear membrane, nuclear pore nuclear basket localization
CAGL0H03619g	1907.05	-1.13726	0.251497	1.05702e-06	5.12097e-06	0.454621		YNL011C	Has domain(s) with predicted LPPG:FO 2-phospho-L-lactate transferase activity
CAGL0I10791g	620.65	-1.13824	0.244661	5.71378e-07	2.8928e-06	0.454314		ARG3	Ortholog(s) have ornithine carbamoyltransferase activity, role in arginine biosynthetic process via ornithine and mitochondrion localization
CAGL0G07315g	1804.28	-1.13922	0.255057	1.32947e-06	6.33289e-06	0.454006		RCF1	Ortholog(s) have role in mitochondrial cytochrome c oxidase assembly, mitochondrial respirasome assembly, regulation of proton transport and mitochondrial inner membrane, mitochondrial respirasome, mitochondrion localization
CAGL0D02310g	1025.89	-1.13962	0.194331	8.1284e-10	6.27596e-09	0.453879		MSC6	Ortholog(s) have role in mitochondrial translational initiation, reciprocal meiotic recombination and mitochondrial matrix, mitochondrion localization
CAGL0H09966g	504.888	-1.1408	0.375584	0.000359803	0.00109277	0.453509		FMP23	Ortholog of S. cerevisiae : FMP23 and Saccharomyces cerevisiae S288C : YBR047W
CAGL0H05049g	785.062	-1.14535	0.173656	7.75111e-12	7.52387e-11	0.452081		NAM2	Ortholog(s) have leucine-tRNA ligase activity, pre-mRNA intronic binding activity, role in Group I intron splicing, leucyl-tRNA aminoacylation, mitochondrial translation and mitochondrion localization
CAGL0B01166g	2037.7	-1.14722	0.136584	8.3742e-18	1.46739e-16	0.451494	SWI6	SWI6	Ortholog(s) have DNA-binding transcription activator activity, RNA polymerase II-specific, RNA polymerase II cis-regulatory region sequence-specific DNA binding, transcription coactivator activity
CAGL0H05379g	4776.07	-1.14793	0.279426	6.9789e-06	2.94029e-05	0.451271		GCR1	Ortholog(s) have DNA-binding transcription activator activity, RNA polymerase II-specific, RNA polymerase II cis-regulatory region sequence-specific DNA binding activity
CAGL0H05885g	455.485	-1.15057	0.169184	1.84529e-12	1.90786e-11	0.450447		FMP30	Ortholog(s) have role in N-acylethanolamine metabolic process, N-acylphosphatidylethanolamine metabolic process and mitochondrial inner membrane localization
CAGL0H00803g	1350.87	-1.15241	0.161661	1.82875e-13	2.10443e-12	0.449874		RBD2	Ortholog(s) have nuclear periphery localization
CAGL0J07128g	2308.67	-1.15335	0.129633	1.06108e-19	2.14482e-18	0.449579		AIM2	Has domain(s) with predicted hydrolase activity
CAGL0H07535g	912.651	-1.15379	0.134294	1.58062e-18	2.93148e-17	0.449444		CDC28	Ortholog(s) have RNA polymerase II complex binding, cyclin-dependent protein kinase activity, cyclin-dependent protein serine/threonine kinase activity, histone binding, protein kinase activity, protein serine/threonine kinase activity
CAGL0H02387g	10886.9	-1.15513	0.23266	1.14878e-07	6.47178e-07	0.449026		TSL1	Putative trehalose-6-phosphate synthase/phosphatase subunit; gene is upregulated in azole-resistant strain
CAGL0M13277g	2463.87	-1.15546	0.184381	6.4988e-11	5.69383e-10	0.448922		YNK1	Ortholog(s) have nucleoside diphosphate kinase activity, role in CTP biosynthetic process, DNA damage response and cytosol, mitochondrial intermembrane space localization
CAGL0A04653g	468.079	-1.15607	0.154076	1.16771e-14	1.50409e-13	0.448734		PET112	Ortholog(s) have glutaminyl-tRNA synthase (glutamine-hydrolyzing) activity, role in glutaminyl-tRNAGln biosynthesis via transamidation, mitochondrial translation and glutamyl-tRNA(Gln) amidotransferase complex, mitochondrion localization
CAGL0G07953g	351.462	-1.1583	0.251446	6.75983e-07	3.37179e-06	0.448041		RSM19	Ortholog(s) have structural constituent of ribosome activity and mitochondrial small ribosomal subunit localization
CAGL0I05104g	382.29	-1.15943	0.174005	4.86239e-12	4.82396e-11	0.447689		AIM10	Has domain(s) with predicted ATP binding, aminoacyl-tRNA ligase activity, proline-tRNA ligase activity, role in prolyl-tRNA aminoacylation, tRNA aminoacylation for protein translation and cytoplasm localization
CAGL0H09834g	6104.77	-1.16061	0.139824	1.80804e-17	3.03043e-16	0.447322	HHF3	HHF1	Histone H4; one of three genes encoding histone H4 (HHF1, HHF2, HHF3); changes in gene dosage via homologous recombination modulates DNA damage response
CAGL0H00847g	470.877	-1.16285	0.171133	1.98835e-12	2.03914e-11	0.44663		HUT1	Ortholog(s) have UDP-galactose transmembrane transporter activity and role in UDP-galactose transmembrane transport, UDP-glucose transmembrane transport, UDP-glucose transmembrane transport into endoplasmic reticulum
CAGL0F04763g	476.249	-1.1681	0.146775	3.143e-16	4.64733e-15	0.445007		ESC8	Ortholog(s) have role in heterochromatin formation, sister chromatid cohesion and nucleus localization
CAGL0G05357g	1460.68	-1.1685	0.170457	1.24736e-12	1.3226e-11	0.444884		NNR1	Protein of unknown function
CAGL0K06061g	11799	-1.16974	0.126464	5.74269e-21	1.26503e-19	0.444502		RPS28A	Ortholog(s) have structural constituent of ribosome activity
CAGL0M03003g	217.669	-1.16998	0.233797	9.83641e-08	5.63557e-07	0.444427		ATR2	Ortholog(s) have role in borate transmembrane transport
CAGL0G02387g	492.32	-1.17114	0.196054	4.10239e-10	3.29964e-09	0.444071		PXL1	Ortholog(s) have Rho GDP-dissociation inhibitor activity and role in maintenance of cell polarity, regulation of Rho protein signal transduction
CAGL0E02827g	374.895	-1.1717	0.156031	1.05845e-14	1.36989e-13	0.443897		LAA2	Ortholog(s) have role in clathrin-coated vesicle cargo loading, AP-1-mediated, protein-containing complex localization
CAGL0G09801g	203.283	-1.17264	0.255034	7.2834e-07	3.61624e-06	0.443609		DPB2	Ortholog(s) have DNA polymerase processivity factor activity, DNA-directed DNA polymerase activity, double-stranded DNA binding, single-stranded DNA binding activity
CAGL0I05852g	1600.43	-1.17429	0.195344	3.28677e-10	2.6555e-09	0.443101		CLN1	Ortholog(s) have cyclin-dependent protein serine/threonine kinase regulator activity
CAGL0K07315g	488.203	-1.17634	0.253035	5.39923e-07	2.75683e-06	0.442473		COA6	Ortholog(s) have copper ion binding activity, role in intracellular copper ion homeostasis, mitochondrial cytochrome c oxidase assembly and mitochondrial intermembrane space localization
CAGL0D03696g	1166.06	-1.1827	0.142908	2.24239e-17	3.70097e-16	0.440526		FPY1	Ortholog(s) have FAD diphosphatase activity and role in flavin-containing compound metabolic process
CAGL0K04147g	911.124	-1.18497	0.187697	4.60078e-11	4.11943e-10	0.439833		ORM1	Ortholog(s) have role in negative regulation of sphingolipid biosynthetic process, response to unfolded protein and SPOTS complex, endoplasmic reticulum localization
CAGL0E02315g	875.314	-1.18541	0.214861	5.7123e-09	3.97798e-08	0.439701	HTZ1	HTZ1	Histone H2A variant; involved in iron homeostasis and adhesion to host epithelial cells; interacts with the putative RNA helicase Sub2p under regulation by Hog1p
CAGL0M07898g	745.907	-1.18633	0.163343	6.62262e-14	7.96042e-13	0.43942		STU2	Ortholog(s) have microtubule binding, microtubule plus end polymerase activity
CAGL0I00418g	41794.3	-1.18831	0.218317	8.64756e-09	5.84848e-08	0.438815		OLE1	Ortholog(s) have electron transfer activity, stearoyl-CoA 9-desaturase activity and role in mitochondrion inheritance, unsaturated fatty acid biosynthetic process
CAGL0K02431g	1069.63	-1.19003	0.187108	3.42173e-11	3.11418e-10	0.438294		MCM4	Ortholog(s) have 3'-5' DNA helicase activity, 3'-5' DNA/RNA helicase activity, ATPase, DNA helicase activity, DNA replication origin binding, RNA helicase activity and chromatin binding, more
CAGL0G05511g	1602.94	-1.19169	0.197174	2.59647e-10	2.11999e-09	0.437791		WHI3	Ortholog(s) have role in mRNA destabilization, regulation of cell size
CAGL0M08338g	746.786	-1.19536	0.210187	2.11791e-09	1.5658e-08	0.436677		MRPL38	Ortholog(s) have structural constituent of ribosome activity and mitochondrial large ribosomal subunit localization
CAGL0G04895g	2472.98	-1.19719	0.159496	1.03438e-14	1.3452e-13	0.436124		ARC18	Ortholog(s) have actin filament binding activity
CAGL0C02101g	443.501	-1.19775	0.148984	1.59524e-16	2.45285e-15	0.435955		KEG1	Ortholog(s) have role in (1->6)-beta-D-glucan biosynthetic process, chromosome organization and endoplasmic reticulum membrane localization
CAGL0C04587g	3572.64	-1.19795	0.195334	1.42911e-10	1.20703e-09	0.435893		YJR098C	Ortholog of S. cerevisiae : YJR098C, C. auris B8441 : B9J08_001284, Candida tenuis NRRL Y-1498 : CANTEDRAFT_135029, Pichia stipitis Pignal : PICST_42853 and Saccharomyces cerevisiae S288C : YJR098C
CAGL0L13178g	560.391	-1.20021	0.175783	1.39433e-12	1.47264e-11	0.435211		FMP25	Ortholog(s) have role in mitochondrial respiratory chain complex III assembly and mitochondrial inner membrane localization
CAGL0F00605g	42094.5	-1.20024	0.194359	1.018e-10	8.74861e-10	0.435203	GLK1	EMI2	Aldohexose specific glucokinase
CAGL0L10780g	5260.44	-1.2008	0.254988	4.09738e-07	2.13864e-06	0.435034		HFA1	Ortholog(s) have acetyl-CoA carboxylase activity, role in long-chain fatty acid biosynthetic process, mitotic nuclear membrane biogenesis and mitochondrion localization
CAGL0H03421g	294.743	-1.20087	0.179835	4.16037e-12	4.14271e-11	0.435012		MPS2	Ortholog(s) have cytoskeleton-nuclear membrane anchor activity and role in karyogamy, meiotic telomere tethering at nuclear periphery, protein localization to spindle pole body, spindle pole body duplication
CAGL0H03531g	1529.07	-1.20269	0.195895	1.37139e-10	1.16192e-09	0.434465	MNP1	MNP1	Putative mitochondrial-nucleoid specific ribosomal protein; protein abundance decreased in ace2 mutant cells
CAGL0I08481g	749.428	-1.20355	0.238689	7.27853e-08	4.25132e-07	0.434207		MRP2	Ortholog(s) have structural constituent of ribosome activity and mitochondrial small ribosomal subunit localization
CAGL0F02035g	110.505	-1.20415	0.22424	1.29559e-08	8.57952e-08	0.434024	CTF19	CTF19	Protein of unknown function
CAGL0I09086g	3077.16	-1.20997	0.152014	2.88164e-16	4.29619e-15	0.432279		ESBP6	Has domain(s) with predicted transmembrane transporter activity and role in transmembrane transport
CAGL0J06930g	1442.13	-1.2103	0.181474	4.24165e-12	4.21587e-11	0.432178		MRP51	Ortholog(s) have structural constituent of ribosome activity, role in mitochondrial translation, mitochondrial translational initiation and mitochondrial small ribosomal subunit localization
CAGL0L01925g	11702.6	-1.21541	0.184202	6.80724e-12	6.63153e-11	0.430652	UGP1	YHL012W	Putative UDP-glucose pyrophosphorylase; increased protein abundance in azole resistant strain
CAGL0K11968g	2007.17	-1.21705	0.155754	9.21643e-16	1.30212e-14	0.430161		EHD3	Ortholog(s) have 3-hydroxyisobutyryl-CoA hydrolase activity, structural constituent of ribosome activity and mitochondrial small ribosomal subunit, mitochondrion localization
CAGL0I03520g	210.246	-1.21854	0.23421	3.01975e-08	1.8776e-07	0.429718		DMO2	Ortholog(s) have peroxisome localization
CAGL0F04125g	998.157	-1.22631	0.161749	5.61166e-15	7.44131e-14	0.427409		YBL029W	Ortholog of S. cerevisiae : YBL029W, C. albicans SC5314 : C1_13600W_A, C. parapsilosis CDC317 : CPAR2_201430, C. auris B8441 : B9J08_000642 and Candida tenuis NRRL Y-1498 : CANTEDRAFT_136724
CAGL0F04939g	1072.08	-1.2331	0.146465	1.00689e-17	1.74733e-16	0.425404		MCM5	Ortholog(s) have role in premeiotic DNA replication and MCM complex, nucleus localization
CAGL0D03652g	331.475	-1.2331	0.155951	4.34809e-16	6.37681e-15	0.425401		SPT21	Protein of unknown function
CAGL0L08068g	1175.95	-1.23388	0.141451	4.47133e-19	8.55737e-18	0.425173		RIM1	Ortholog(s) have single-stranded DNA binding activity, role in mitochondrial genome maintenance, positive regulation of mitochondrial DNA replication and mitochondrial nucleoid, mitochondrion localization
CAGL0C02981g	6221.05	-1.23634	0.193191	2.46748e-11	2.28422e-10	0.424448		ARE1	Putative acyl-CoA:sterol acyltransferase involved in sterol esterification; gene is upregulated in azole-resistant strain
CAGL0L11066g	751.363	-1.2367	0.189047	9.93732e-12	9.56002e-11	0.424342		PLP2	Ortholog(s) have G-protein beta/gamma-subunit complex binding, actin binding activity, role in positive regulation of transcription by RNA polymerase II, protein folding and cytoplasm localization
CAGL0G06226g	263.809	-1.23723	0.199208	7.5428e-11	6.56589e-10	0.424188		LTE1	Ortholog(s) have role in asymmetric protein localization to new mitotic spindle pole body, positive regulation of exit from mitosis, vesicle-mediated transport and cellular bud localization
CAGL0G09339g	994.357	-1.23883	0.151669	5.13315e-17	8.14812e-16	0.423717		XKS1	Ortholog(s) have xylulokinase activity and role in xylulose catabolic process
CAGL0F07183g	960.504	-1.23997	0.175802	2.78529e-13	3.11871e-12	0.423383
CAGL0G08085g	401.595	-1.26777	0.206542	1.30091e-10	1.10567e-09	0.415302		DNF2	Ortholog(s) have aminophospholipid flippase activity, glycosylceramide flippase activity, phosphatidylserine flippase activity
CAGL0L09471g	638.479	-1.26818	0.172494	3.07514e-14	3.82409e-13	0.415183		PRI1	Ortholog(s) have DNA primase activity, single-stranded DNA binding activity and role in DNA replication, DNA replication, synthesis of RNA primer, mitotic DNA replication initiation
CAGL0G07513g	702.256	-1.27214	0.246426	3.53358e-08	2.17951e-07	0.414046		ATP12	Ortholog(s) have protein domain specific binding activity, role in mitochondrial proton-transporting ATP synthase complex assembly and mitochondrion localization
CAGL0K11341g	397.07	-1.27246	0.252563	6.82886e-08	3.99733e-07	0.413953		COX20	Ortholog(s) have unfolded protein binding activity, role in mitochondrial cytochrome c oxidase assembly, negative regulation of programmed cell death and mitochondrial inner membrane localization
CAGL0H02805g	464.048	-1.27478	0.212765	3.23035e-10	2.61775e-09	0.413288		SMC3	Ortholog(s) have ATPase, DNA binding, double-stranded DNA binding, protein kinase binding, topological DNA co-entrapment activity
CAGL0I04312g	2497.12	-1.2879	0.192004	2.97582e-12	2.99636e-11	0.409547		PMR1	Putative Ca2+ ATPase
CAGL0B01903g	757.548	-1.2895	0.180337	1.28572e-13	1.50196e-12	0.409093		DPB4	Ortholog(s) have DNA polymerase processivity factor activity, chromatin DNA binding, double-stranded DNA binding, nucleosomal DNA binding, single-stranded DNA 3'-5' DNA exonuclease activity, single-stranded DNA binding activity
CAGL0I02750g	1484.76	-1.2978	0.153835	4.98943e-18	8.94617e-17	0.406745		BZZ1	Ortholog(s) have cytoskeletal protein-membrane anchor activity, enzyme activator activity, phospholipid binding activity
CAGL0A01089g	21763.5	-1.30386	0.257282	5.68814e-08	3.36611e-07	0.40504		PBI1	Ortholog of S. cerevisiae : PBI1 and Saccharomyces cerevisiae S288C : YPL272C
CAGL0G01298g	566.431	-1.30688	0.155883	7.95037e-18	1.40223e-16	0.404195		COG5	Ortholog(s) have role in cytoplasm to vacuole transport by the Cvt pathway, intra-Golgi vesicle-mediated transport and Golgi transport complex localization
CAGL0H04037g	3025.76	-1.30759	0.217641	2.67688e-10	2.18235e-09	0.403995		GAC1	Ortholog(s) have heat shock protein binding, protein phosphatase regulator activity and role in glycogen metabolic process, meiotic cell cycle, mitotic spindle assembly checkpoint signaling, response to heat
CAGL0K11462g	8082.29	-1.30999	0.177765	2.51737e-14	3.15226e-13	0.403324	HTB1	HTB1	Histone H2B; mono-ubiquitinated by a complex of Rad6 and Bre1, where ubiquitination leads to transcriptional repression of genes involved in biofilm formation, virulence, and drug and stress responses
CAGL0M03773g	1189.2	-1.31219	0.201511	1.0876e-11	1.03706e-10	0.402708		TOS6	Predicted GPI-linked adhesin-like protein
CAGL0K03113g	324.229	-1.3134	0.224669	7.03646e-10	5.47991e-09	0.402373		YLF2	Has domain(s) with predicted ATP binding, ATPase, GTP binding activity
CAGL0C00495g	269.003	-1.31617	0.170301	1.58774e-15	2.18041e-14	0.4016		CKS1	Ortholog(s) have cyclin-dependent protein serine/threonine kinase activator activity, histone binding, protein kinase activator activity, protein-containing complex binding, ubiquitin binding, zinc ion binding activity
CAGL0G07821g	356.838	-1.31656	0.205067	1.9377e-11	1.80307e-10	0.401492		GTF1	Ortholog(s) have glutaminyl-tRNA synthase (glutamine-hydrolyzing) activity, role in glutaminyl-tRNAGln biosynthesis via transamidation and glutamyl-tRNA(Gln) amidotransferase complex, mitochondrion localization
CAGL0I01188g	2025.61	-1.31958	0.133149	4.83593e-24	1.29206e-22	0.400653			Ortholog(s) have GTP binding, GTPase activity, molecular adaptor activity, phosphatidylinositol-4-phosphate binding, phosphatidylinositol-5-phosphate binding, structural constituent of cytoskeleton activity
CAGL0F06963g	250.017	-1.32613	0.205093	1.4476e-11	1.36347e-10	0.398836		DUO1	Ortholog(s) have microtubule binding, microtubule plus-end binding activity
CAGL0L10824g	1160.13	-1.33552	0.237322	2.44707e-09	1.78955e-08	0.39625		IMG1	Ortholog(s) have structural constituent of ribosome activity and mitochondrial large ribosomal subunit localization
CAGL0M05621g	637.419	-1.33626	0.147599	2.16879e-20	4.66334e-19	0.396047		CSH1	Ortholog(s) have inositol phosphorylceramide mannosyltransferase activity and role in glycosphingolipid biosynthetic process, mannosyl-inositol phosphorylceramide biosynthetic process, sphingolipid biosynthetic process
CAGL0H02453g	1621.14	-1.34329	0.189075	1.69133e-13	1.95462e-12	0.394122		ROY1	Ortholog(s) have GTPase inhibitor activity and role in endocytosis, protein targeting to vacuole
CAGL0H02541g	153.394	-1.34369	0.227914	5.1339e-10	4.08066e-09	0.394011		MLO1	Ortholog of S. cerevisiae : MLO1 and Saccharomyces cerevisiae S288C : YMR252C
CAGL0J03124g	2474.8	-1.34761	0.190896	2.34036e-13	2.65914e-12	0.392943		ARG56	Ortholog(s) have N-acetyl-gamma-glutamyl-phosphate reductase activity, acetylglutamate kinase activity, role in arginine biosynthetic process, regulation of DNA-templated transcription and mitochondrial matrix localization
CAGL0H07579g	11683.3	-1.35348	0.145294	1.82069e-21	4.16368e-20	0.391346	HXK2	HXK2	Putative hexokinase B
CAGL0A02992g	472.114	-1.361	0.240783	2.08668e-09	1.54483e-08	0.389311		BCS1	Ortholog(s) have ATPase-coupled transmembrane transporter activity, protein transmembrane transporter activity
CAGL0E04224g	330.659	-1.36822	0.217761	4.71475e-11	4.20587e-10	0.387368		YBR071W	Protein of unknown function
CAGL0H08712g	564.274	-1.37108	0.267424	3.86846e-08	2.37251e-07	0.386602			Has domain(s) with predicted phosphatidylinositol binding activity
CAGL0F00649g	236.266	-1.37671	1.13028	0.00999878	0.0215337	0.385097		RCK2	Has domain(s) with predicted ATP binding, protein kinase activity and role in protein phosphorylation
CAGL0M11066g	157.302	-1.37728	0.238702	1.1264e-09	8.56223e-09	0.384944		CLB5	Ortholog(s) have cyclin-dependent protein serine/threonine kinase regulator activity
CAGL0C04807g	1135.15	-1.38645	0.228977	1.82921e-10	1.52115e-09	0.382504		RSM7	Ortholog(s) have structural constituent of ribosome activity and mitochondrial small ribosomal subunit localization
CAGL0M02783g	1309.86	-1.394	0.198412	2.84142e-13	3.17498e-12	0.380509		HHO1	Has domain(s) with predicted DNA binding activity, role in nucleosome assembly and nucleosome localization
CAGL0J09834g	813.852	-1.39631	0.17794	5.77976e-16	8.40791e-15	0.379899		PTC4	Ortholog(s) have protein serine/threonine phosphatase activity and role in protein dephosphorylation
CAGL0M10219g	671.452	-1.41152	0.241435	6.46868e-10	5.07434e-09	0.375916	LAC1	LAC1	Putative subunit of the ceramide synthase complex; possible target of the transcriptional regulator?PDR1; upregulated in an azole-resistant strain; overexpression causes increased micafungin resistance in the BG2 strain
CAGL0C04136g	4667.01	-1.41336	0.171486	1.95746e-17	3.25059e-16	0.375435	HHF1		Histone H4; one of three genes encoding histone H4 (HHF1, HHF2, HHF3); changes in gene dosage via homologous recombination modulate DNA damage response
CAGL0E02387g	306.378	-1.41709	0.205178	6.40999e-13	6.91895e-12	0.374467		COQ10	Ortholog(s) have ubiquinone binding activity, role in cellular respiration, ubiquinone biosynthetic process and mitochondrial inner membrane, mitochondrion localization
CAGL0L03652g	529.42	-1.42032	0.226552	4.63777e-11	4.14405e-10	0.373629		MEF2	Ortholog(s) have role in mitochondrial genome maintenance, regulation of mitochondrial membrane potential
CAGL0H08327g	148697	-1.4217	0.250952	2.57426e-09	1.86989e-08	0.373272	TPI1	TPI1	Putative triose-phosphate isomerase; protein abundance decreased in ace2 mutant cells
CAGL0M08448g	508.054	-1.4225	0.224815	3.25055e-11	2.97343e-10	0.373065		MCD4	Ortholog(s) have mannose-ethanolamine phosphotransferase activity, role in ATP transport, GPI anchor biosynthetic process and endoplasmic reticulum, endoplasmic reticulum membrane, fungal-type cell wall, fungal-type vacuole localization
CAGL0A04565g	1510.58	-1.42374	0.146878	4.38372e-23	1.09532e-21	0.372745	SWI4	SWI4	Has domain(s) with predicted DNA binding activity
CAGL0G07249g	775.418	-1.43944	0.155666	2.97236e-21	6.65636e-20	0.368709		YHP1	Ortholog(s) have RNA polymerase II transcription regulatory region sequence-specific DNA binding activity, role in negative regulation of transcription by RNA polymerase II and chromatin, nucleus localization
CAGL0K07117g	909.395	-1.44212	0.185298	9.0167e-16	1.27725e-14	0.368027		PBP2	Ortholog(s) have mRNA 3'-UTR AU-rich region binding, mRNA 3'-UTR binding, mRNA binding activity
CAGL0A03828g	323.102	-1.44364	0.272514	1.44805e-08	9.51904e-08	0.36764		RAX1	Protein of unknown function
CAGL0D00176g	9642.08	-1.4447	0.104508	2.41542e-44	1.78576e-42	0.367369		GDH3	Ortholog(s) have glutamate dehydrogenase (NADP+) activity, role in ammonia assimilation cycle, glutamate biosynthetic process and nucleus localization
CAGL0I10604g	210.095	-1.4479	0.199874	5.37264e-14	6.53172e-13	0.366554		YGR126W	Putative protein; gene is upregulated in azole-resistant strain
CAGL0G04851g	4238.61	-1.45096	0.157239	3.57085e-21	7.9308e-20	0.365779	SUR4	ELO3	Predicted fatty acid elongase involved in production of very long chain fatty acids for sphingolipid biosynthesis; mutants show reduced sensitivity to caspofungin and increased sensitivity to micafungin
CAGL0J07480g	726.335	-1.45284	0.182407	2.16382e-16	3.27118e-15	0.365301		BNI4	Ortholog(s) have role in chitin biosynthetic process, division septum assembly and cellular bud neck, cellular bud neck septin collar, incipient cellular bud site, septin ring localization
CAGL0H08602g	810.34	-1.4561	0.187359	9.94893e-16	1.39829e-14	0.364476		MSF1	Has domain(s) with predicted ATP binding, aminoacyl-tRNA ligase activity, phenylalanine-tRNA ligase activity, tRNA binding activity, role in phenylalanyl-tRNA aminoacylation, tRNA aminoacylation and cytoplasm localization
CAGL0H05907g	642.632	-1.46044	0.211005	5.50576e-13	6.0273e-12	0.363383		MSD1	Ortholog(s) have aspartate-tRNA ligase activity, role in mitochondrial aspartyl-tRNA aminoacylation and mitochondrion localization
CAGL0A01980g	587.6	-1.47506	0.194899	4.58855e-15	6.14501e-14	0.359718		IFM1	Ortholog(s) have GTPase activity, tRNA binding, translation initiation factor activity, role in mitochondrial translation and mitochondrial matrix, mitochondrion localization
CAGL0E01353g	1323.84	-1.47641	0.18079	3.94803e-17	6.37949e-16	0.359383		ZRT2	Putative high-affinity zinc transporter; gene is downregulated in azole-resistant strain
CAGL0H06523g	570.164	-1.47648	0.186125	2.68168e-16	4.02029e-15	0.359365		PAN6	Ortholog(s) have pantoate-beta-alanine ligase activity and role in pantothenate biosynthetic process
CAGL0J08184g	3751.97	-1.47695	0.220091	2.33455e-12	2.37728e-11	0.359247		ALP1	Ortholog(s) have basic amino acid transmembrane transporter activity and role in basic amino acid transport
CAGL0F00341g	71.0273	-1.4782	0.291494	4.95746e-08	2.99278e-07	0.358935			Protein of unknown function
CAGL0I01210g	284.375	-1.4868	0.187481	2.78148e-16	4.15835e-15	0.356804		CTM1	Ortholog(s) have [cytochrome c]-lysine N-methyltransferase activity, role in peptidyl-lysine methylation and cytosol localization
CAGL0G02695g	428.115	-1.48915	0.226219	5.88502e-12	5.77481e-11	0.356224		FMC1	Ortholog(s) have role in macroautophagy, mitochondrial proton-transporting ATP synthase complex assembly and mitochondrial matrix localization
CAGL0K11440g	3669.75	-1.49638	0.181959	2.4166e-17	3.97634e-16	0.354441		HTA1	Ortholog(s) have chromatin-protein adaptor activity
CAGL0I05764g	671.377	-1.50082	0.295625	4.37956e-08	2.67079e-07	0.353352		NRM1	Ortholog(s) have DNA-binding transcription factor binding activity, role in negative regulation of transcription by RNA polymerase II and MBF transcription complex localization
CAGL0B03575g	585.645	-1.52075	0.131069	5.01621e-32	2.0666e-30	0.348504		HAT2	Ortholog(s) have histone acetyltransferase activity, histone binding activity, role in chromatin organization, subtelomeric heterochromatin formation and cytoplasm, histone acetyltransferase complex, nucleus localization
CAGL0K02475g	1439.47	-1.52925	0.155525	9.66277e-24	2.55637e-22	0.346459	DSS4	DSS4	GDP/GTP exchange factor for Sec4p; protein abundance decreased in ace2 mutant cells
CAGL0B02794g	5317.28	-1.5372	0.137804	8.25642e-30	3.05205e-28	0.344553		ADE13	Ortholog(s) have (S)-2-(5-amino-1-(5-phospho-D-ribosyl)imidazole-4-carboxamido) succinate lyase (fumarate-forming) activity, N6-(1,2-dicarboxyethyl)AMP AMP-lyase (fumarate-forming) activity
CAGL0I08987g	1044.71	-1.53757	0.248226	6.56142e-11	5.73938e-10	0.344465		ARG4	Has domain(s) with predicted argininosuccinate lyase activity, catalytic activity and role in arginine biosynthetic process via ornithine
CAGL0D00528g	4541.95	-1.54208	0.234262	5.23082e-12	5.17046e-11	0.34339		FAS1	Ortholog(s) have (3R)-hydroxyacyl-[acyl-carrier-protein] dehydratase activity, [acyl-carrier-protein] S-acetyltransferase activity and [acyl-carrier-protein] S-malonyltransferase activity, more
CAGL0H01573g	153.055	-1.54485	0.212229	3.87565e-14	4.75383e-13	0.342732		KRE28	Ortholog(s) have chromosome, centromeric region, kinetochore localization
CAGL0F04895g	21004.1	-1.55163	0.160678	5.20992e-23	1.29576e-21	0.341126		GPH1	Ortholog(s) have glycogen phosphorylase activity, role in glycogen catabolic process and cytoplasm localization
CAGL0I09592g	957.963	-1.55533	0.185766	6.56737e-18	1.1621e-16	0.340252		CPA1	Ortholog(s) have carbamoyl-phosphate synthase (glutamine-hydrolyzing) activity, role in arginine biosynthetic process and carbamoyl-phosphate synthase complex localization
CAGL0D05786g	234.514	-1.56751	0.183629	1.69368e-18	3.10912e-17	0.337389		RTT109	Ortholog(s) have histone H3 acetyltransferase activity, histone H3K56 acetyltransferase activity
CAGL0J06424g	1092.91	-1.56876	0.169956	3.23782e-21	7.22087e-20	0.337097		MCM6	Ortholog(s) have 3'-5' DNA/RNA helicase activity, ATPase, RNA helicase activity, single-stranded 3'-5' DNA helicase activity, single-stranded DNA binding, single-stranded RNA binding activity
CAGL0F04719g	6037.74	-1.57854	0.253831	6.21034e-11	5.44995e-10	0.334821		GSY2	Ortholog(s) have glycogen (starch) synthase activity, role in glycogen biosynthetic process and cytoplasm localization
CAGL0H00594g	553.202	-1.58024	0.19509	6.26012e-17	9.85011e-16	0.334426		BBP1	Ortholog(s) have structural molecule activity, role in protein localization to spindle pole body, spindle pole body duplication and central plaque of spindle pole body localization
CAGL0G00726g	1548.59	-1.59561	0.169002	4.2237e-22	1.0042e-20	0.330883	RFA1	RFA1	DNA replication factor A, 69 KD subunit; protein abundance increased in ace2 mutant cells
CAGL0G00682g	1154.17	-1.59947	0.134245	1.18507e-33	5.4202e-32	0.329999		ERP1	Ortholog(s) have role in endoplasmic reticulum to Golgi vesicle-mediated transport, protein retention in ER lumen and COPII-coated ER to Golgi transport vesicle localization
CAGL0B04675g	786.583	-1.60024	0.321304	6.56126e-08	3.84485e-07	0.329822		YCL001W-B	Ortholog(s) have RNA endonuclease activity, ribosome binding activity and role in nonfunctional rRNA decay, nuclear-transcribed mRNA catabolic process, no-go decay, positive regulation of translation, ribosome disassembly
CAGL0J02684g	2476.25	-1.60901	0.167024	6.54662e-23	1.61334e-21	0.327824	ERG28	ERG28	Ortholog(s) have protein-macromolecule adaptor activity, role in ergosterol biosynthetic process and endoplasmic reticulum membrane localization
CAGL0M12947g	10908.8	-1.61179	0.177269	1.04691e-20	2.28752e-19	0.327193	PUP1		Mitochondria-localized protein; gene is upregulated in azole-resistant strain
CAGL0H01023g	145.188	-1.61484	0.250123	1.2508e-11	1.18224e-10	0.326501		RNH202	Ortholog(s) have RNA-DNA hybrid ribonuclease activity, role in RNA catabolic process and ribonuclease H2 complex localization
CAGL0I07733g	481.672	-1.62017	0.240636	1.84895e-12	1.90799e-11	0.325297	MSH2	MSH2	Protein involved in DNA mismatch repair; deletion leads to increased frequency of drug resistant mutants
CAGL0L07370g	590.423	-1.63127	0.212267	1.6941e-15	2.32058e-14	0.322805		QRI1	Ortholog(s) have UDP-N-acetylglucosamine diphosphorylase activity and role in UDP-N-acetylglucosamine biosynthetic process
CAGL0B01188g	595.094	-1.63405	0.180345	1.17735e-20	2.56217e-19	0.322183		PLM2	Ortholog(s) have chromatin binding activity, role in DNA damage response, regulation of gene expression and chromatin, nucleus localization
CAGL0I07491g	1096.96	-1.63585	0.237363	5.90907e-13	6.42969e-12	0.321781		IZH4	Ortholog(s) have role in intracellular zinc ion homeostasis
CAGL0D04268g	519.573	-1.67282	0.189736	1.33872e-19	2.66608e-18	0.31364		CTF18	Ortholog(s) have role in DNA-templated DNA replication maintenance of fidelity and Ctf18 RFC-like complex, chromatin localization
CAGL0K03421g	4611.72	-1.69297	0.219067	1.06921e-15	1.49496e-14	0.30929		PGM1	Ortholog(s) have phosphoglucomutase activity
CAGL0H02233g	519.54	-1.69479	0.162557	2.00585e-26	6.11615e-25	0.308901		PPA2	Ortholog(s) have inorganic diphosphate phosphatase activity, role in aerobic respiration and mitochondrion localization
CAGL0E06380g	959.404	-1.70323	0.185453	4.52142e-21	1.00009e-19	0.307097		NNR2	Ortholog(s) have ATP-dependent NAD(P)H-hydrate dehydratase activity and role in nicotinamide nucleotide metabolic process
CAGL0C04917g	1469.03	-1.70809	0.244204	2.55552e-13	2.88538e-12	0.306066		CPA2	Ortholog(s) have carbamoyl-phosphate synthase (glutamine-hydrolyzing) activity, role in arginine biosynthetic process and carbamoyl-phosphate synthase complex localization
CAGL0K06633g	296.32	-1.71483	0.262199	6.08683e-12	5.94044e-11	0.304639		AME1	Ortholog(s) have role in attachment of spindle microtubules to kinetochore, protein localization to kinetochore and COMA complex, kinetochore localization
CAGL0K05863g	1520.72	-1.71749	0.283687	1.36569e-10	1.1589e-09	0.304078	NOX1	AIM14	Putative superoxide-generating NAD(P)H oxidase; null mutant is hypersensitive to oxidative stress and fails to induce human transglutaminase 2 activity or reactive oxygen species in hepatocytes
CAGL0K08844g	4695.72	-1.72662	0.29852	6.85987e-10	5.35011e-09	0.302159		AIM17	Ortholog(s) have role in mitochondrion organization
CAGL0E06028g	475.108	-1.7331	0.223261	8.84097e-16	1.25565e-14	0.300804	ALG5	ALG5	Putative glucosyltransferase involved in N-linked glycosylation and vesicular trafficking; null mutant shows mild sensitivity to calcineurin inhibitors
CAGL0K07480g	10149.7	-1.73419	0.254182	9.93678e-13	1.06406e-11	0.300578	PGM1	PGM2	Putative phosphoglucomutase
CAGL0F08239g	2755.12	-1.74578	0.150796	5.26104e-32	2.15105e-30	0.298172		COQ6	Ortholog(s) have role in ubiquinone biosynthetic process and mitochondrion localization
CAGL0J09790g	1383.86	-1.75037	0.210781	9.85339e-18	1.71544e-16	0.297226		GGC1	Ortholog(s) have guanine nucleotide transmembrane transporter activity and role in guanine nucleotide transport, intracellular iron ion homeostasis, mitochondrial genome maintenance, transmembrane transport
CAGL0M04367g	511.63	-1.75322	0.198096	9.20237e-20	1.87416e-18	0.296638		EKI1	Ortholog(s) have choline kinase activity, ethanolamine kinase activity and role in phosphatidylcholine biosynthetic process, phosphatidylethanolamine biosynthetic process
CAGL0F02079g	517.807	-1.78148	0.209959	2.27572e-18	4.1634e-17	0.290884		SMC1	Ortholog(s) have DNA secondary structure binding, double-stranded DNA binding, minor groove of adenine-thymine-rich DNA binding, topological DNA co-entrapment activity
CAGL0H06545g	1013.34	-1.78235	0.259402	6.14542e-13	6.66e-12	0.29071		ATG32	Ortholog(s) have role in autophagy of mitochondrion, mitochondria-nucleus signaling pathway and mitochondrial outer membrane, mitochondrion localization
CAGL0D01034g	11391.4	-1.83737	0.120708	2.45178e-53	2.64645e-51	0.279831	VIG9	PSA1	GDP-mannose pyrophosphorylase involved in the synthesis of GDP-mannose for protein glycosylation
CAGL0F01463g	10263	-1.88239	0.178571	5.04504e-27	1.63825e-25	0.271234	TIR1	TIR2	Putative GPI-linked cell wall mannoprotein of the Srp1p/Tip1p family
CAGL0L09581g	200.172	-1.90033	0.262313	3.66555e-14	4.527e-13	0.267882		DUT1	Has domain(s) with predicted dUTP diphosphatase activity, magnesium ion binding activity and role in dUMP biosynthetic process, dUTP catabolic process
CAGL0A04829g	77914.7	-1.90842	0.18543	6.6936e-26	1.97406e-24	0.266383		HXK1	Putative hexokinase isoenzyme 2; protein differentially expressed in azole resistant strain
CAGL0I01232g	803.92	-1.92403	0.184309	1.57201e-26	4.82053e-25	0.263518		ERP5	Ortholog of S. cerevisiae : ERP5, C. albicans SC5314 : C1_10940C_A/ERP5, C. dubliniensis CD36 : Cd36_10260, C. parapsilosis CDC317 : CPAR2_803310 and C. auris B8441 : B9J08_000243
CAGL0B01012g	377.49	-1.92675	1.78536	0.00547285	0.0124892	0.263021		GNP1	Ortholog(s) have L-proline transmembrane transporter activity, amino acid transmembrane transporter activity, role in amino acid transport, serine import across plasma membrane, transmembrane transport and plasma membrane localization
CAGL0J11748g	13658.5	-1.93005	0.133906	3.83771e-48	3.34067e-46	0.262419	PLB2	PLB2	Putative phospholipase B; predicted GPI-anchor
CAGL0K01793g	1086.06	-1.95266	0.148195	1.11771e-40	6.85486e-39	0.25834		ERP3	Ortholog of S. cerevisiae : ERP3, C. albicans SC5314 : C2_05290C_A, C. dubliniensis CD36 : Cd36_19780, C. parapsilosis CDC317 : CPAR2_206420 and C. auris B8441 : B9J08_005011
CAGL0G08668g	591.288	-1.95546	0.185013	3.92989e-27	1.29327e-25	0.257839		SUN4	Ortholog(s) have role in fungal-type cell wall organization and fungal-type cell wall localization
CAGL0I04796g	1721.43	-1.96693	0.30159	5.53998e-12	5.45607e-11	0.255796		SCO1	Ortholog(s) have copper ion binding activity, role in cell redox homeostasis, cellular response to oxidative stress and mitochondrial membrane localization
CAGL0C04411g	6207.3	-1.97151	0.168443	1.07339e-32	4.59768e-31	0.254985		HTA2	Ortholog(s) have role in DNA repair and replication fork protection complex localization
CAGL0C05115g	2362.95	-1.98335	0.240611	1.42045e-17	2.40318e-16	0.252902	ARG1	ARG1	Argininosuccinate synthetase
CAGL0G06666g	677.156	-1.99057	0.226685	1.46863e-19	2.89278e-18	0.251639		POL1	Ortholog(s) have DNA replication origin binding, DNA-directed DNA polymerase activity, chromatin binding, single-stranded DNA binding activity
CAGL0L11990g	471.456	-2.00935	0.392513	2.35181e-08	1.49457e-07	0.248386		GRX4	Ortholog(s) have RNA polymerase II-specific DNA-binding transcription factor binding, disulfide oxidoreductase activity, glutathione transferase activity
CAGL0I08723g	574.502	-2.02042	0.191776	5.60438e-27	1.77923e-25	0.246487		MSM1	Ortholog(s) have methionine-tRNA ligase activity, role in methionyl-tRNA aminoacylation and mitochondrion localization
CAGL0M06677g	1123.16	-2.05149	0.203195	4.8933e-25	1.36835e-23	0.241234	HHF2	HHF2	Histone H4; one of three genes encoding histone H4 (HHF1, HHF2, HHF3); changes in gene dosage via homologous recombination modulates DNA damage response
CAGL0J10978g	340.475	-2.07727	0.233704	5.49425e-20	1.12747e-18	0.236963		GIC1	Ortholog(s) have phosphatidylinositol-4,5-bisphosphate binding, small GTPase binding activity
CAGL0F04323g	360.394	-2.11768	0.22367	2.84172e-22	6.81634e-21	0.230417		POL12	Ortholog(s) have DNA-directed DNA polymerase activity, role in DNA replication initiation, mitotic DNA replication initiation, telomere capping and alpha DNA polymerase:primase complex, nuclear envelope, nucleus localization
CAGL0B04367g	699.973	-2.12432	0.22284	1.22191e-22	2.98401e-21	0.229359		SCO2	Ortholog(s) have copper ion binding activity, role in cell redox homeostasis, cellular response to oxidative stress, mitochondrial cytochrome c oxidase assembly and mitochondrial inner membrane localization
CAGL0C02211g	1102.7	-2.13561	0.185143	7.69098e-32	3.12092e-30	0.227571	UTR2	UTR2	Putative glycoside hydrolase of the Crh family; predicted GPI-anchor
CAGL0D04642g	184.737	-2.13646	0.208328	1.05944e-25	3.05765e-24	0.227437		CLB6	Ortholog(s) have cyclin-dependent protein serine/threonine kinase regulator activity
CAGL0C04389g	4961.59	-2.18824	0.189234	4.40605e-32	1.84337e-30	0.219419		HTB2	Ortholog(s) have replication fork protection complex, site of double-strand break localization
CAGL0F01485g	4969.57	-2.19943	0.198216	1.05429e-29	3.87074e-28	0.217724	TIR2	TIR4	Putative GPI-linked cell wall mannoprotein of the Srp1p/Tip1p family
CAGL0F08261g	2674.39	-2.20875	0.26656	1.02913e-17	1.7802e-16	0.216321		ENO2	Ortholog(s) have melatonin binding, phosphopyruvate hydratase activity, role in glycolytic process, regulation of vacuole fusion, non-autophagic and fungal-type vacuole, mitochondrion, phosphopyruvate hydratase complex localization
CAGL0K10626g	9628.46	-2.22246	0.246414	1.69968e-20	3.66928e-19	0.214276		GSY1	Ortholog(s) have glycogen (starch) synthase activity and role in glycogen biosynthetic process
CAGL0H09504g	3026.98	-2.2334	0.163191	5.1074e-44	3.67529e-42	0.212657		HEM14	Ortholog(s) have oxygen-dependent protoporphyrinogen oxidase activity, role in heme biosynthetic process and mitochondrial inner membrane localization
CAGL0K12848g	4285.09	-2.25186	0.14836	3.96254e-53	4.1933e-51	0.209953	SEC53	SEC53	Putative phosphomannomutase; protein differentially expressed in azole resistant strain
CAGL0E02233g	1102.45	-2.28582	0.154907	2.24797e-50	2.09177e-48	0.205068		PCL1	Has domain(s) with predicted protein kinase binding activity and role in regulation of cyclin-dependent protein serine/threonine kinase activity
CAGL0L10648g	888.825	-2.37612	0.190316	7.65447e-37	4.05011e-35	0.192626		CLN2	Ortholog(s) have cyclin-dependent protein serine/threonine kinase regulator activity, role in regulation of protein phosphorylation, traversing start control point of mitotic cell cycle and cytoplasm, nucleus localization
CAGL0B01507g	486.139	-2.40753	0.232787	3.36902e-26	1.00456e-24	0.188478	ARG8	ARG8	Ortholog(s) have N2-acetyl-L-ornithine:2-oxoglutarate 5-aminotransferase activity, role in arginine biosynthetic process, arginine biosynthetic process via ornithine, ornithine biosynthetic process and mitochondrial matrix localization
CAGL0K11506g	267.104	-2.43053	0.224426	2.10974e-28	7.34597e-27	0.185497		RAD27	Ortholog(s) have 5'-3' DNA exonuclease activity, 5'-3' exonuclease activity, 5'-flap endonuclease activity, double-stranded DNA 5'-3' exodeoxyribonuclease activity, single-stranded DNA 5'-3' DNA exonuclease activity
CAGL0H05137g	11114.2	-2.46223	0.571048	1.02153e-06	4.96684e-06	0.181465		ALD6	Ortholog(s) have aldehyde dehydrogenase [NAD(P)+] activity, role in NADPH regeneration, acetate biosynthetic process, response to salt stress and cytosol, mitochondrion localization
CAGL0H09438g	146.503	-2.56494	0.277982	2.71966e-21	6.11585e-20	0.168996		BIM1	Ortholog(s) have ATPase activator activity, cytoskeletal anchor activity, microtubule binding, microtubule lateral binding, microtubule plus-end binding activity
CAGL0K00605g	344.071	-2.5976	0.180572	5.53119e-48	4.73839e-46	0.165214		CDC6	Ortholog(s) have ATP binding, ATPase, DNA replication origin binding, GTP binding, GTPase activity, chromatin binding, cyclin-dependent protein serine/threonine kinase inhibitor activity
CAGL0H09592g	3058.06	-2.66444	0.23064	4.96485e-32	2.06117e-30	0.157733	TIR5		Putative GPI-linked cell wall mannoprotein of the Srp1p/Tip1p family
CAGL0H09614g	3459.92	-2.87565	0.229921	4.44367e-37	2.3745e-35	0.136252	TIR4	TIR1	Putative GPI-linked cell wall mannoprotein of the Srp1p/Tip1p family
CAGL0M06655g	806.326	-3.08966	0.241235	1.03513e-38	5.75938e-37	0.117468	HHT2	HHT2	Histone H3
CAGL0M03377g	10277.2	-3.25134	0.243557	1.1416e-41	7.5137e-40	0.105014		GLC3	Ortholog(s) have 1,4-alpha-glucan branching enzyme activity and role in glycogen biosynthetic process
CAGL0D02662g	2095.28	-3.69642	1.25938	9.49834e-05	0.000320792	0.0771375			Has domain(s) with predicted transmembrane transporter activity, role in transmembrane transport and membrane localization
CAGL0D02640g	2100.56	-3.69898	1.2584	9.39274e-05	0.000317424	0.077001			Has domain(s) with predicted transmembrane transporter activity, role in transmembrane transport and membrane localization
CAGL0D01716g	616.318	-3.84244	0.306392	3.28884e-37	1.77499e-35	0.0697122		POL30	Ortholog(s) have DNA polymerase processivity factor activity
CAGL0M05401g	196.304	-4.14373	0.376165	1.23139e-29	4.49042e-28	0.0565734		MIN7	Ortholog of S. cerevisiae : MIN7 and Saccharomyces cerevisiae S288C : YBR201C-A
CAGL0E01727g	19865	-6.17749	1.13969	2.02932e-09	1.5065e-08	0.0138163	YPS3		Putative aspartic protease; predicted GPI-anchor; member of a YPS gene cluster that is required for virulence in mice

## Sheet: YPD_NRZ-2016-252 vs. CBS138
gene_id	baseMean	log2FoldChange	lfcSE	pvalue	padj	FoldChange	gene name	S. cerevisiae ortholog	description
CAGL0A01089g	16991.1	6.24405	0.245489	7.23056e-144	1.18406e-141	75.7961		PBI1	Ortholog of S. cerevisiae : PBI1 and Saccharomyces cerevisiae S288C : YPL272C
CAGL0M12947g	8969.1	5.91158	0.165725	7.96225e-280	6.14686e-277	60.1952	PUP1		Mitochondria-localized protein; gene is upregulated in azole-resistant strain
CAGL0D02640g	2167.23	5.84548	1.1632	2.22014e-08	4.86127e-08	57.4995			Has domain(s) with predicted transmembrane transporter activity, role in transmembrane transport and membrane localization
CAGL0D02662g	2161.78	5.84112	1.16389	2.29822e-08	5.02614e-08	57.326			Has domain(s) with predicted transmembrane transporter activity, role in transmembrane transport and membrane localization
CAGL0G01738g	2000.98	5.30321	0.295373	3.37277e-73	1.257e-71	39.4844			Protein of unknown function
CAGL0F08261g	2427.06	5.24783	0.218102	4.52928e-129	6.11906e-127	37.9974		ENO2	Ortholog(s) have melatonin binding, phosphopyruvate hydratase activity, role in glycolytic process, regulation of vacuole fusion, non-autophagic and fungal-type vacuole, mitochondrion, phosphopyruvate hydratase complex localization
CAGL0H10076g	36396	5.09415	0.162985	2.07483e-215	7.47491e-213	34.158		YRO2	Ortholog(s) have plasma membrane localization
CAGL0E01727g	21287	5.0818	1.14585	4.30376e-07	8.63949e-07	33.8668	YPS3		Putative aspartic protease; predicted GPI-anchor; member of a YPS gene cluster that is required for virulence in mice
CAGL0F01485g	4512.21	4.90572	0.259602	8.72392e-81	4.02941e-79	29.9757	TIR2	TIR4	Putative GPI-linked cell wall mannoprotein of the Srp1p/Tip1p family
CAGL0K10164g	9262.36	4.89863	0.209822	1.38258e-121	1.62424e-119	29.8288		SPI1	Predicted GPI-linked protein; putative adhesin-like protein; null mutants shows reduced biofilm formation
CAGL0K03421g	3932.97	4.6814	0.214193	4.8961e-107	4.33746e-105	25.6592		PGM1	Ortholog(s) have phosphoglucomutase activity
CAGL0F04631g	348.348	4.6173	0.22671	5.02663e-93	3.31267e-91	24.5441		MOH1	Ortholog of S. cerevisiae : MOH1, C. albicans SC5314 : C4_03430W_A/MOH1, C. dubliniensis CD36 : Cd36_43220, C. parapsilosis CDC317 : CPAR2_403470 and C. auris B8441 : B9J08_003595
CAGL0I05148g	2842.5	4.5141	0.134699	2.69404e-247	1.45586e-244	22.8496	DLD1	DLD1	D-lactate ferricytochrome C oxidoreductase
CAGL0K05687g	642.125	4.42735	0.673864	3.19979e-12	8.75083e-12	21.5161			Has domain(s) with predicted FMN binding, NADP binding, NADPH dehydrogenase activity, oxidoreductase activity
CAGL0C03740g	2094.66	4.40159	0.322472	1.41407e-43	1.63633e-42	21.1354			Protein of unknown function
CAGL0K08844g	4088.16	4.3474	0.345174	1.4597e-37	1.32131e-36	20.3563		AIM17	Ortholog(s) have role in mitochondrion organization
CAGL0J04202g	3982.29	4.33756	0.193657	2.82779e-112	2.77844e-110	20.2179	HSP12	HSP12	Heat shock protein; gene is upregulated in azole-resistant strain; expression upregulated in biofilm vs planktonic cell culture
CAGL0L03696g	4216.88	4.26749	0.201347	9.13904e-101	6.85936e-99	19.2593		YNL095C	Has domain(s) with predicted role in transmembrane transport and membrane localization
CAGL0H02387g	8553.07	4.21221	0.256225	7.44727e-62	1.88061e-60	18.5354		TSL1	Putative trehalose-6-phosphate synthase/phosphatase subunit; gene is upregulated in azole-resistant strain
CAGL0M03377g	10464.1	4.20374	0.30381	1.31331e-44	1.60933e-43	18.4269		GLC3	Ortholog(s) have 1,4-alpha-glucan branching enzyme activity and role in glycogen biosynthetic process
CAGL0I05610g	1667.9	4.19775	0.68599	6.13058e-11	1.55611e-10	18.3505		YMR206W	Ortholog of S. cerevisiae : YNR014W and Saccharomyces cerevisiae S288C : YNR014W
CAGL0C01397g	2504.57	4.17003	0.554409	3.62894e-15	1.16315e-14	18.0013		PFK26	Ortholog(s) have 6-phosphofructo-2-kinase activity and role in fructose 2,6-bisphosphate metabolic process
CAGL0H08844g	8718.46	4.15436	0.126673	5.31167e-237	2.20802e-234	17.8069		DDR48	Putative adhesin-like protein
CAGL0M04763g	494.573	4.09355	0.243774	2.39737e-64	6.78293e-63	17.0718		YOR289W	Ortholog of S. cerevisiae : YOR289W, C. albicans SC5314 : C2_00770W_A, C. dubliniensis CD36 : Cd36_15710, C. parapsilosis CDC317 : CPAR2_212960 and C. auris B8441 : B9J08_003342
CAGL0E05632g	2674.47	4.04831	0.796175	2.29284e-08	5.0164e-08	16.5448		PUT4	Ortholog(s) have L-proline transmembrane transporter activity, neutral L-amino acid transmembrane transporter activity and role in gamma-aminobutyric acid transport, neutral amino acid transport, proline transport
CAGL0E06380g	834.417	4.04317	0.243449	5.2839e-63	1.42771e-61	16.486		NNR2	Ortholog(s) have ATP-dependent NAD(P)H-hydrate dehydratase activity and role in nicotinamide nucleotide metabolic process
CAGL0F04807g	1844.62	4.03253	0.232478	1.5944e-68	5.12864e-67	16.3648		OM45	Ortholog(s) have mitochondrial outer membrane, mitochondrion localization
CAGL0I01100g	8348.2	4.00537	0.20555	1.34563e-85	7.1998e-84	16.0597	GCY1	YPR1	Ortholog(s) have alditol:NADP+ 1-oxidoreductase activity, aldo-keto reductase (NADP) activity, glycerol dehydrogenase [NAD(P)+] activity, mRNA binding, oxidoreductase activity
[truncated: 1,784 more rows]

## Sheet: YPD+AMB_NRZ-2016-252 vs. CBS138
gene_id	baseMean	log2FoldChange	lfcSE	pvalue	padj	FoldChange	gene name	S. cerevisiae ortholog	description
[truncated: 968 more rows]
